# Supplementary material for: (+)-[1-(4-Methoxy­benz­yl)pyrrolidin-2-yl]diphenyl­methanol
Source: Acta Crystallogr Sect E Struct Rep Online. 2009 Apr 18;65(Pt 5):o1035. doi: 10.1107/S1600536809011817 (PMC2977718; doi:10.1107/S1600536809011817)
Supplement: Supplementary file 2 [file e-65-o1035-Isup2.hkl]

# 
# h,k,l, Fc-squared, Fo-squared, sigma(Fo-squared) and status flag 
# 
data_I
_shelx_title ' 070625BM in C2' 
_shelx_refln_list_code          4 
_shelx_F_calc_maximum      415.69 
_exptl_crystal_F_000      1600.00 
_reflns_d_resolution_high  0.8408 
 
loop_ 
 _symmetry_equiv_pos_as_xyz 
 'x, y, z' 
 '-x, y, -z' 
 'x+1/2, y+1/2, z' 
 '-x+1/2, y+1/2, -z' 
 
_cell_length_a    33.1309 
_cell_length_b     5.9916 
_cell_length_c    21.4723 
_cell_angle_alpha  90.000 
_cell_angle_beta   97.715 
_cell_angle_gamma  90.000 
 
_shelx_F_squared_multiplier     1.000 
 
loop_ 
 _refln_index_h 
 _refln_index_k 
 _refln_index_l 
 _refln_F_squared_calc 
 _refln_F_squared_meas 
 _refln_F_squared_sigma 
 _refln_observed_status 
   4   0   0    55113.52    45494.97   2368.46 o 
   6   0   0     7271.19     5899.80    165.40 o 
   8   0   0    79365.92    85167.45   2078.04 o 
  10   0   0     5886.12     5877.63    158.85 o 
  12   0   0     3031.57     2602.42     85.35 o 
  14   0   0     2232.87     2031.03     70.71 o 
  16   0   0      808.18      817.98     69.66 o 
  18   0   0       11.48        0.00     16.70 o 
  20   0   0     2995.83     3123.54    106.95 o 
  22   0   0      811.29      860.78     55.93 o 
  24   0   0        0.32        4.00     23.27 o 
  26   0   0      174.53       96.43     31.53 o 
  28   0   0       60.93      111.23     40.38 o 
  30   0   0       29.77        4.79     34.20 o 
  32   0   0        0.13        1.82     46.22 o 
  34   0   0       56.72       60.31    114.64 o 
  36   0   0       28.18       13.91    101.06 o 
  38   0   0        0.14        0.00    126.60 o 
   3   1   0     7723.04     7858.44    143.60 o 
   5   1   0     6557.99     5749.58    108.06 o 
   7   1   0     2459.23     2168.37     47.39 o 
   9   1   0     1371.94     1301.01     33.58 o 
  11   1   0      626.40      682.85     36.18 o 
  13   1   0      342.55      365.67     22.83 o 
  15   1   0     2329.63     2170.46     54.01 o 
  17   1   0       32.66       33.58     13.04 o 
  19   1   0      841.14      939.99     43.97 o 
  21   1   0      457.94      648.31     35.97 o 
  23   1   0       46.60       48.97     18.30 o 
  25   1   0        1.36       17.89     19.00 o 
  27   1   0      171.63       85.31     31.40 o 
  29   1   0       22.09        0.00     30.83 o 
  31   1   0       52.35       57.48     36.12 o 
  33   1   0       42.57       48.99     41.22 o 
  35   1   0       11.03       76.27     56.89 o 
  37   1   0        6.64        0.00    184.32 o 
   2   2   0     1867.17     2034.43     58.03 o 
   4   2   0     1620.47     1432.53     39.61 o 
   6   2   0     1424.25     1304.84     41.28 o 
   8   2   0      751.89      735.27     29.55 o 
  10   2   0     1366.75     1309.09     56.00 o 
  12   2   0      801.37      849.19     33.14 o 
  14   2   0     2414.30     2471.51     62.19 o 
  16   2   0      770.68      762.93     34.57 o 
  18   2   0       35.83       28.47     18.56 o 
  20   2   0       30.86       46.65     16.50 o 
  22   2   0      190.62      117.35     31.29 o 
  24   2   0      225.48      240.39     40.51 o 
  26   2   0       43.65       14.02     32.95 o 
  28   2   0       50.35       59.06     35.55 o 
  30   2   0      105.63      101.49     40.99 o 
  32   2   0        6.28        0.00     43.81 o 
  34   2   0       25.71       59.23     53.28 o 
  36   2   0       10.82        0.00     60.45 o 
   1   3   0      117.51      126.51     17.84 o 
   3   3   0      651.91      722.23     44.70 o 
   5   3   0        0.07        0.90     19.92 o 
   7   3   0      739.34      829.05     46.58 o 
   9   3   0     2164.53     1837.79     54.72 o 
  11   3   0      864.26      994.36     50.05 o 
  13   3   0      118.25      114.14     18.98 o 
  15   3   0      114.01      124.55     25.59 o 
  17   3   0      147.08      136.54     27.08 o 
  19   3   0       73.52       93.99     32.06 o 
  21   3   0       96.30      101.40     40.44 o 
  23   3   0      166.78      193.28     40.18 o 
  25   3   0      475.91      489.20     70.50 o 
  27   3   0       65.17       12.31     46.20 o 
  29   3   0       23.98       75.30     50.42 o 
  31   3   0       59.85       81.81     57.49 o 
  33   3   0       44.57      118.01     64.30 o 
  35   3   0        2.77        0.00     97.32 o 
   0   4   0      439.77      421.56     53.48 o 
   2   4   0       80.12       58.29     21.32 o 
   4   4   0      148.46      213.99     32.76 o 
   6   4   0      195.06      215.82     27.81 o 
   8   4   0        2.32       42.81     20.67 o 
  10   4   0      760.54      663.80     48.47 o 
  12   4   0      256.17      241.79     33.72 o 
  14   4   0      211.66      249.22     40.52 o 
  16   4   0      408.32      373.35     48.48 o 
  18   4   0      212.53      296.76     48.75 o 
  20   4   0        4.60        0.00     37.55 o 
  22   4   0      109.81       83.67     46.91 o 
  24   4   0       25.84       75.55     49.38 o 
  26   4   0       23.86       71.81     53.36 o 
  28   4   0       19.43        0.00     57.89 o 
  30   4   0       11.09        3.10     65.52 o 
  32   4   0        1.35        0.00     73.64 o 
   1   5   0      601.68      502.74     82.54 o 
   3   5   0      975.32      954.58     83.02 o 
   5   5   0      258.52      249.44     42.00 o 
   7   5   0       31.81       33.38     31.27 o 
   9   5   0       93.07       42.04     31.49 o 
  11   5   0      112.67      153.37     38.98 o 
  13   5   0      169.89      141.53     46.42 o 
  15   5   0      281.25      297.30     71.75 o 
  17   5   0      223.22       87.25     51.53 o 
  19   5   0       32.98        8.14     79.07 o 
  21   5   0       38.98       13.23     53.51 o 
  23   5   0        0.66       18.33     55.24 o 
  25   5   0       25.66       80.94     60.41 o 
  27   5   0        0.38       89.81     67.60 o 
   0   6   0      432.77      406.57    182.09 o 
   2   6   0       31.20       62.63     42.07 o 
   4   6   0       75.53      136.51     46.45 o 
   6   6   0       23.76        0.00     43.43 o 
   8   6   0       15.92       67.91     64.03 o 
  10   6   0       51.15      133.05     77.55 o 
  12   6   0       46.64       64.82     55.24 o 
  14   6   0        5.84        6.02     59.13 o 
  16   6   0       39.58      115.41     64.03 o 
  18   6   0       23.89       68.03     62.21 o 
  20   6   0       31.50        0.00     86.68 o 
   1   7   0        2.59       54.72    102.60 o 
   3   7   0        9.18      201.95    231.05 o 
   5   7   0       10.38        0.00    100.16 o 
   7   7   0        0.95        0.00    107.20 o 
 -38   0   1        7.43      198.71    138.57 o 
 -36   0   1        6.15      223.45    135.98 o 
 -34   0   1        0.47       18.11     92.32 o 
 -32   0   1       49.53       17.69     50.55 o 
 -30   0   1      121.73      127.10     39.60 o 
 -28   0   1       54.87       88.60     33.00 o 
 -26   0   1      595.44      787.64     61.18 o 
 -24   0   1       97.33      178.50     32.68 o 
 -22   0   1      662.32      798.82     55.59 o 
 -20   0   1      764.32      769.98     88.19 o 
 -18   0   1      197.94      287.82     31.37 o 
 -16   0   1     2833.86     2385.28     91.17 o 
 -14   0   1     4003.19     3976.49    118.16 o 
 -12   0   1     3542.70     2855.81    185.85 o 
  -8   0   1     4419.38     3873.99    220.71 o 
  -6   0   1        5.58        5.40      6.01 o 
  -4   0   1     3732.22     3212.73    173.47 o 
   2   0   1       51.27       33.56      6.86 o 
   6   0   1     1226.68     1050.16     35.60 o 
   8   0   1     1091.05      983.27     37.22 o 
  10   0   1     1809.95     1589.88     54.14 o 
  12   0   1      675.05      592.89     57.36 o 
  14   0   1    12741.58    12386.52    322.82 o 
  16   0   1        0.24        0.00     23.73 o 
  18   0   1      366.74      319.08     39.54 o 
  20   0   1      584.63      607.72     46.68 o 
  22   0   1     1002.30     1182.47     65.57 o 
  24   0   1     1226.29     1187.33     84.35 o 
  26   0   1       29.30       40.32     50.57 o 
  28   0   1       89.05      167.20     42.24 o 
  30   0   1        5.37        0.00     42.32 o 
  32   0   1       32.79        0.00     67.26 o 
  34   0   1       10.62        0.00     91.03 o 
  36   0   1       21.08       82.62    108.82 o 
  38   0   1       27.96      173.17    136.47 o 
 -37   1   1        3.04        9.21    103.31 o 
 -35   1   1       10.43       40.43     52.25 o 
 -33   1   1       21.06       33.10     39.99 o 
 -31   1   1      127.77      103.03     52.56 o 
 -29   1   1       78.37       47.49     33.06 o 
 -27   1   1       28.88       40.58     21.60 o 
 -25   1   1       29.76       48.25     20.45 o 
 -23   1   1       33.16       38.83     17.39 o 
 -21   1   1     1010.40     1126.87     60.44 o 
 -19   1   1      243.20      254.64     38.31 o 
 -17   1   1     2058.16     2091.97     54.77 o 
 -15   1   1     1207.93     1166.93     39.00 o 
 -13   1   1     1778.77     1612.07     42.78 o 
 -11   1   1      349.97      404.05     20.68 o 
  -9   1   1    11025.65     9601.59    177.06 o 
  -7   1   1    33940.10    32317.16    565.47 o 
  -5   1   1    12130.58    11589.52    209.03 o 
  -3   1   1     3583.77     3957.94     76.94 o 
  -1   1   1    40223.34    44440.55   1095.90 o 
   1   1   1    77477.59    85416.02   1568.97 o 
   3   1   1    43138.30    46596.78    808.34 o 
   5   1   1    31136.81    32196.37    561.84 o 
   7   1   1    27989.74    25848.48    525.18 o 
   9   1   1     8839.04     8322.77    154.49 o 
  11   1   1    15510.89    13986.93    253.46 o 
  13   1   1     3214.06     2887.61     68.49 o 
  15   1   1     7134.72     6419.19    135.44 o 
  17   1   1     1504.26     1456.19     48.49 o 
  19   1   1      797.48      834.88     36.58 o 
  21   1   1      706.11      655.16     49.73 o 
  23   1   1       12.47       20.40     16.95 o 
  25   1   1      234.59      175.35     52.42 o 
  27   1   1        5.67        1.62     40.00 o 
  29   1   1        6.80        6.30     30.12 o 
  31   1   1       90.54      151.92     42.91 o 
  33   1   1       16.84       43.57     45.69 o 
  35   1   1        0.60        0.00     51.48 o 
  37   1   1       20.86       54.09     87.55 o 
 -36   2   1        1.24        0.00     65.49 o 
 -34   2   1       35.86       86.59     60.00 o 
 -32   2   1       76.30      102.86     53.22 o 
 -30   2   1       54.50       58.67     49.66 o 
 -28   2   1       70.14       30.17     38.04 o 
 -26   2   1      195.82      245.90     64.57 o 
 -24   2   1      117.95      125.95     50.17 o 
 -22   2   1        8.54       34.08     29.33 o 
 -20   2   1       47.49       51.86     17.62 o 
 -18   2   1     1585.50     1360.77     49.73 o 
 -16   2   1      203.14      235.02     21.53 o 
 -14   2   1     1187.76     1189.05     42.28 o 
 -12   2   1      338.22      326.18     21.72 o 
 -10   2   1     3567.84     3126.60     71.62 o 
  -8   2   1     2596.86     2353.03     56.96 o 
  -6   2   1      392.08      451.98     25.28 o 
  -4   2   1     2708.33     2425.76     57.24 o 
  -2   2   1     8163.44     6801.86    177.49 o 
   0   2   1      432.36      438.46     23.25 o 
   2   2   1     1272.76     1170.79     38.40 o 
   4   2   1     5336.00     5058.71    102.40 o 
   6   2   1     3646.69     3270.24     75.09 o 
   8   2   1     1549.35     1690.21     45.01 o 
  10   2   1      931.32      893.51     32.06 o 
  12   2   1     1185.74     1205.58     51.35 o 
  14   2   1      243.85      283.52     29.69 o 
  16   2   1      732.43      763.75     33.70 o 
  18   2   1      412.35      376.70     25.91 o 
  20   2   1      455.07      553.87     61.80 o 
  22   2   1      172.65      227.77     37.47 o 
  24   2   1      853.22      753.78    104.19 o 
  26   2   1      222.07      278.04     60.66 o 
  28   2   1       90.10       78.56     41.15 o 
  30   2   1        2.33       56.08     39.02 o 
  32   2   1        4.77        3.55     43.05 o 
  34   2   1        2.71       80.10     55.82 o 
  36   2   1        5.88        0.00     63.81 o 
 -35   3   1        8.80       60.10     71.13 o 
 -33   3   1       13.68       40.36     63.92 o 
 -31   3   1        3.07       31.26     53.84 o 
 -29   3   1       31.31        0.00     48.12 o 
 -27   3   1      121.65       47.66     60.40 o 
 -25   3   1      342.30      380.89     57.72 o 
 -23   3   1      139.72      111.61     36.88 o 
 -21   3   1      125.62      138.49     35.69 o 
 -19   3   1      590.88      659.65     48.34 o 
 -17   3   1      398.85      443.04     39.06 o 
 -15   3   1      430.88      525.88     34.89 o 
 -13   3   1      163.91      166.05     22.05 o 
 -11   3   1      118.75      121.62     19.11 o 
  -9   3   1      905.85      942.36     40.42 o 
  -7   3   1     1030.07      946.58     40.33 o 
  -5   3   1      833.32      987.45     41.07 o 
  -3   3   1     1114.31     1245.65     46.05 o 
  -1   3   1     4312.94     4246.72    110.06 o 
   1   3   1     2952.32     2980.46     77.95 o 
   3   3   1     1100.45     1250.53     79.97 o 
   5   3   1      431.53      490.02     29.11 o 
   7   3   1     6033.19     6036.44    127.07 o 
   9   3   1      822.83     1003.29     40.29 o 
  11   3   1      452.20      499.45     29.38 o 
  13   3   1      488.36      543.40     45.84 o 
  15   3   1      352.57      339.36     45.83 o 
  17   3   1       47.98      110.26     31.89 o 
  19   3   1       52.49       62.09     32.54 o 
  21   3   1      228.60      218.64     40.45 o 
  23   3   1       62.55       91.87     34.37 o 
  25   3   1        0.59       27.35     34.89 o 
  27   3   1      234.14      245.39     48.34 o 
  29   3   1       23.18       44.58     49.29 o 
  31   3   1       51.46        0.00     55.50 o 
  33   3   1       22.81        0.00     65.85 o 
  35   3   1       39.19      136.24     75.24 o 
 -32   4   1        2.04       71.52     76.23 o 
 -30   4   1       32.78      173.81     75.88 o 
 -28   4   1        1.62        0.00     54.18 o 
 -26   4   1        8.11       16.12     47.66 o 
 -24   4   1       20.26       31.29     49.71 o 
 -22   4   1      119.59      120.37     47.09 o 
 -20   4   1       87.43       80.42     69.00 o 
 -18   4   1      247.25      123.21     55.62 o 
 -16   4   1      215.82      247.64     42.98 o 
 -14   4   1      488.12      613.09     56.86 o 
 -12   4   1        6.05        3.56     24.55 o 
 -10   4   1      182.67      162.89     24.80 o 
  -8   4   1      566.49      569.63     39.45 o 
  -6   4   1       82.99      142.67     31.39 o 
  -4   4   1      200.37      253.07     28.27 o 
  -2   4   1      413.83      435.29     37.76 o 
   0   4   1      104.24      154.37     29.06 o 
   2   4   1     2989.61     2872.06     84.12 o 
   4   4   1       84.13       83.22     22.90 o 
   6   4   1      877.76      985.31     58.32 o 
   8   4   1       27.65       38.89     23.43 o 
  10   4   1       52.88       58.92     25.48 o 
  12   4   1      305.58      282.02     46.73 o 
  14   4   1      111.84      110.54     33.03 o 
  16   4   1       64.54       72.49     33.80 o 
  18   4   1      379.48      394.67     51.49 o 
  20   4   1       81.54       53.76     41.76 o 
  22   4   1      216.23      225.99     53.48 o 
  24   4   1       26.88       37.79     50.16 o 
  26   4   1       16.69        0.00     53.71 o 
  28   4   1       27.62        1.19     58.31 o 
  30   4   1        9.67       14.28     63.45 o 
  32   4   1       41.75      145.55     92.14 o 
 -27   5   1        9.62       47.20     65.91 o 
 -25   5   1        2.28       14.36     58.13 o 
 -23   5   1       26.42        0.00     53.35 o 
 -21   5   1       22.08      108.52     53.55 o 
 -19   5   1       40.83      126.01     63.43 o 
 -17   5   1       10.33        0.00     46.09 o 
 -15   5   1       19.79       85.74     47.32 o 
 -13   5   1      163.85       73.77     47.00 o 
 -11   5   1       16.55        0.00     36.74 o 
  -9   5   1       16.02       55.64     31.85 o 
  -7   5   1      393.55      415.15     51.19 o 
  -5   5   1      161.41      143.98     32.52 o 
  -3   5   1        4.87       12.11     25.46 o 
  -1   5   1      694.95      693.56     50.73 o 
   1   5   1        7.20       17.46     28.55 o 
   3   5   1      180.06      134.34     30.35 o 
   5   5   1      279.33      287.26     53.87 o 
   7   5   1      264.96      307.16     43.14 o 
   9   5   1        4.63       10.27     33.67 o 
  11   5   1      500.63      616.84     60.97 o 
  13   5   1      187.38      163.38     45.50 o 
  15   5   1      345.97      294.24     51.92 o 
  17   5   1       56.59       50.88     45.92 o 
  19   5   1        0.91       70.30     64.23 o 
  21   5   1       54.93       47.63     52.63 o 
  23   5   1       10.33       34.96     58.21 o 
  25   5   1       16.09        0.00     57.24 o 
  27   5   1        2.74        0.00     80.71 o 
 -20   6   1       10.14       42.85     59.51 o 
 -18   6   1        8.74       45.10     60.84 o 
 -16   6   1       28.84       50.00     60.32 o 
 -14   6   1      107.27      175.41     63.16 o 
 -12   6   1       15.40        7.16     54.62 o 
 -10   6   1      132.92      124.00     62.93 o 
  -8   6   1        3.79      124.07     49.43 o 
  -6   6   1      179.06      150.03     59.62 o 
  -4   6   1       15.45        0.00     39.39 o 
  -2   6   1      197.21       73.10    130.35 o 
   0   6   1      148.58      141.43     48.68 o 
   2   6   1      105.31      203.89     66.77 o 
   4   6   1       94.99      119.41     64.51 o 
   6   6   1      163.74      130.62     52.17 o 
   8   6   1       78.81       61.52     47.26 o 
  10   6   1       39.17       59.92     65.89 o 
  12   6   1       61.55       49.05     54.79 o 
  14   6   1       71.41        0.00     55.55 o 
  16   6   1        1.16       48.64     59.64 o 
  18   6   1       22.34        0.00     60.76 o 
  20   6   1        0.59        0.47     56.41 o 
  -7   7   1       10.45       93.65    121.10 o 
  -5   7   1       19.45      143.90    149.72 o 
  -3   7   1        0.47        0.00    178.26 o 
  -1   7   1        4.69        0.00    105.32 o 
   1   7   1        5.95       22.86    115.04 o 
   3   7   1        0.38       19.08    167.51 o 
   5   7   1        1.82        0.00    102.67 o 
 -38   0   2        0.10      161.85    143.74 o 
 -36   0   2        3.81        0.00    115.12 o 
 -34   0   2       21.20        0.00     55.56 o 
 -32   0   2        8.32       52.13     48.38 o 
 -30   0   2       44.63       96.12     41.98 o 
 -28   0   2      164.60      192.09     41.34 o 
 -26   0   2       80.87       61.45     30.57 o 
 -24   0   2      251.92      314.45     40.35 o 
 -22   0   2       54.85       66.93     21.98 o 
 -20   0   2      529.67      550.69     43.95 o 
 -18   0   2     2369.57     1996.11    151.92 o 
 -16   0   2     5378.85     4417.34    347.76 o 
 -14   0   2       11.24       19.05     13.18 o 
 -12   0   2       41.74       22.72     24.69 o 
 -10   0   2     5981.29     5092.11    287.00 o 
  -8   0   2       44.21       59.33     14.66 o 
  -6   0   2     1590.56     1338.86     43.49 o 
  -4   0   2     4176.34     3462.87     92.69 o 
  -2   0   2     1059.03      896.33     29.01 o 
   0   0   2    12021.31    12497.65    353.95 o 
   4   0   2    21390.65    21909.30    540.38 o 
   6   0   2    61425.25    63128.89   1542.79 o 
   8   0   2   172802.11   197150.78   4794.62 o 
  10   0   2     8793.55     7804.40    206.73 o 
  12   0   2      145.12      148.30     19.98 o 
  14   0   2     1295.16     1269.82     53.77 o 
  16   0   2     2066.22     2178.97     77.57 o 
  18   0   2     1128.90     1288.50     61.20 o 
  20   0   2       57.73       82.34     23.76 o 
  22   0   2       11.33       15.71     22.69 o 
  24   0   2       19.67       50.71     43.60 o 
  26   0   2       90.13      107.64     32.79 o 
  28   0   2       83.93       46.22     42.26 o 
  30   0   2        4.48       10.99     74.70 o 
  32   0   2        7.38        0.00     72.27 o 
  34   0   2       21.49       59.18     94.43 o 
  36   0   2       40.96        0.00    103.97 o 
  38   0   2        0.62       18.92    130.16 o 
 -37   1   2        1.68      105.80     70.04 o 
 -35   1   2       33.55        0.00     46.90 o 
 -33   1   2        6.24        0.00     38.66 o 
 -31   1   2      231.04      273.68     46.47 o 
 -29   1   2        2.59       13.13     23.38 o 
 -27   1   2       91.34       91.23     24.76 o 
 -25   1   2      191.91      207.48     25.90 o 
 -23   1   2        5.73        9.69     16.83 o 
 -21   1   2      255.73      300.06     25.52 o 
 -19   1   2      940.69      998.98     40.40 o 
 -17   1   2     1608.13     1591.81     47.43 o 
 -15   1   2     1413.02     1352.26     41.53 o 
 -13   1   2     1651.43     1560.15     42.41 o 
 -11   1   2       80.21       68.97     11.08 o 
  -9   1   2     2790.77     2623.22     57.48 o 
  -7   1   2      401.80      426.55     18.75 o 
  -5   1   2     8093.09     7619.90    150.48 o 
  -3   1   2    21439.45    19505.60    488.60 o 
  -1   1   2    26244.46    27083.69    472.98 o 
   1   1   2       30.74       27.23      7.38 o 
   3   1   2    11195.97    10156.41    234.55 o 
   5   1   2    11922.33    11176.92    236.98 o 
   7   1   2     4244.85     3659.06     87.60 o 
   9   1   2       40.56       40.45      9.51 o 
  11   1   2      515.36      644.16     25.56 o 
  13   1   2      290.47      309.71     26.00 o 
  15   1   2     2619.33     2406.34     60.00 o 
  17   1   2      869.94      819.02     62.41 o 
  19   1   2      177.86      185.39     24.95 o 
  21   1   2        6.46        0.00     15.28 o 
  23   1   2      236.08      234.89     25.85 o 
  25   1   2      300.04      326.05     39.53 o 
  27   1   2      156.16      193.74     40.06 o 
  29   1   2      104.07       98.80     37.60 o 
  31   1   2       33.01       36.60     38.56 o 
  33   1   2        0.33        0.00     50.97 o 
  35   1   2        2.91       38.99     79.39 o 
  37   1   2       14.67        0.00     84.40 o 
 -36   2   2        0.53        0.00     55.64 o 
 -34   2   2       36.83        0.00     49.94 o 
 -32   2   2       27.52       61.49     49.84 o 
 -30   2   2      181.80      143.38     52.64 o 
 -28   2   2       72.75      112.49     42.87 o 
 -26   2   2       37.89       50.72     36.45 o 
 -24   2   2      282.71      299.08     37.27 o 
 -22   2   2      268.92      305.93     28.24 o 
 -20   2   2       39.48       28.96     16.94 o 
 -18   2   2      511.32      560.66     31.97 o 
 -16   2   2       72.85      123.95     24.41 o 
 -14   2   2      414.68      478.32     27.10 o 
 -12   2   2      571.48      533.20     36.05 o 
 -10   2   2     1080.11      964.00     35.71 o 
  -8   2   2     2414.08     2379.40     57.88 o 
  -6   2   2     9069.66     9161.04    174.84 o 
  -4   2   2      156.70      170.99     21.20 o 
  -2   2   2     1283.05     1315.40     43.39 o 
   0   2   2     8555.43     7996.27    177.26 o 
   2   2   2     5483.67     5293.83    106.31 o 
   4   2   2     1682.00     1632.09     44.46 o 
   6   2   2     6911.39     6447.23    125.54 o 
   8   2   2      470.67      442.36     26.99 o 
  10   2   2     4464.50     4223.63    108.21 o 
  12   2   2     1600.29     1509.53     64.26 o 
  14   2   2      283.41      230.94     31.03 o 
  16   2   2     1709.64     1679.83     52.95 o 
  18   2   2     1057.00      981.81     50.81 o 
  20   2   2      480.24      493.27     46.55 o 
  22   2   2      653.31      645.09     69.34 o 
  24   2   2      232.80      197.72     38.76 o 
  26   2   2      160.90      161.12     38.89 o 
  28   2   2       29.75       21.90     37.70 o 
  30   2   2       58.63       87.95     40.87 o 
  32   2   2       19.97        0.00     42.39 o 
  34   2   2       13.20       12.60     46.31 o 
  36   2   2        7.01        0.00     62.59 o 
 -35   3   2       20.32       96.40     70.81 o 
 -33   3   2       27.93      143.13     68.43 o 
 -31   3   2       41.50       31.69     55.46 o 
 -29   3   2       48.97       82.95     49.50 o 
 -27   3   2       68.53       98.56     46.30 o 
 -25   3   2      323.29      268.52     52.56 o 
 -23   3   2      198.69      221.10     47.41 o 
 -21   3   2       81.16      105.62     39.27 o 
 -19   3   2      460.94      435.25     40.04 o 
 -17   3   2      102.35       79.50     21.48 o 
 -15   3   2      103.13      144.51     21.89 o 
 -13   3   2      627.77      695.96     36.68 o 
 -11   3   2      353.43      404.28     27.91 o 
  -9   3   2      562.87      705.12     41.77 o 
  -7   3   2      314.43      338.16     25.38 o 
  -5   3   2     1809.31     1781.73     57.21 o 
  -3   3   2      890.69     1022.68     55.25 o 
  -1   3   2     1114.36     1191.22     44.87 o 
   1   3   2      744.42      947.84     70.13 o 
   3   3   2      872.95      914.97     42.15 o 
   5   3   2     1460.60     1539.88     53.63 o 
   7   3   2      209.41      231.44     20.42 o 
   9   3   2     2757.42     2449.28     63.47 o 
  11   3   2      102.30       96.92     18.58 o 
  13   3   2      589.19      656.57     43.10 o 
  15   3   2       54.79       57.28     25.67 o 
  17   3   2      561.78      563.66     51.66 o 
  19   3   2      173.31      136.76     35.58 o 
  21   3   2     2239.31     2054.74     98.31 o 
  23   3   2      422.42      447.97     53.46 o 
  25   3   2      267.48      214.86     45.32 o 
  27   3   2       15.59       19.34     38.06 o 
  29   3   2       75.26       56.01     46.71 o 
  31   3   2       34.11       67.67     60.44 o 
  33   3   2       23.49        0.00     63.64 o 
 -32   4   2        9.18        0.00     71.91 o 
 -30   4   2        0.90       45.57     66.74 o 
 -28   4   2       15.36        0.00     55.78 o 
 -26   4   2       34.58       10.87     57.32 o 
 -24   4   2       27.10       10.45     42.89 o 
 -22   4   2      161.85      171.06     53.31 o 
 -20   4   2       52.61       71.24     41.90 o 
 -18   4   2       41.03       73.69     39.37 o 
 -16   4   2       38.83       55.88     31.94 o 
 -14   4   2      101.66      114.09     30.58 o 
 -12   4   2      245.69      249.62     29.36 o 
 -10   4   2      160.67      172.84     24.99 o 
  -8   4   2       25.55       51.50     20.83 o 
  -6   4   2      238.36      276.54     36.24 o 
  -4   4   2       28.89       29.52     17.62 o 
  -2   4   2      608.68      583.76     59.74 o 
   0   4   2      776.67      771.71     43.19 o 
   2   4   2       76.86      120.94     28.49 o 
   4   4   2      100.98      108.18     21.94 o 
   6   4   2       34.29       20.74     31.76 o 
   8   4   2       87.50       53.94     24.65 o 
  10   4   2      267.37      246.25     41.95 o 
  12   4   2      363.50      332.06     44.15 o 
  14   4   2      119.54       75.87     35.90 o 
  16   4   2      460.42      428.33     50.58 o 
  18   4   2      100.57      135.75     39.36 o 
  20   4   2      278.25      336.30     61.27 o 
  22   4   2       24.16       25.32     40.70 o 
  24   4   2       81.60       45.91     57.46 o 
  26   4   2       55.76       55.65     53.54 o 
  28   4   2       20.61       34.27     64.07 o 
  30   4   2       25.80       70.63     67.41 o 
 -27   5   2        4.26       23.01     58.74 o 
 -25   5   2       71.12       55.49     84.51 o 
 -23   5   2       15.62      131.49     59.06 o 
 -21   5   2      138.54      121.74     55.59 o 
 -19   5   2        9.33       13.80     45.34 o 
 -17   5   2       13.73        0.00     42.87 o 
 -15   5   2      134.24      123.09     50.52 o 
 -13   5   2      164.54      223.38     51.46 o 
 -11   5   2      179.32      198.33     46.35 o 
  -9   5   2      132.69      128.79     52.71 o 
  -7   5   2      105.47      147.09     45.54 o 
  -5   5   2      172.21      230.29     34.33 o 
  -3   5   2      260.87      257.47     62.07 o 
  -1   5   2       49.13       87.34     30.41 o 
   1   5   2      642.08      650.82     47.35 o 
   3   5   2      794.98      542.74    101.36 o 
   5   5   2      310.81      217.62     39.22 o 
   7   5   2      315.25      172.53     56.37 o 
   9   5   2      210.22      129.36     48.45 o 
  11   5   2      149.72       93.80     40.06 o 
  13   5   2      173.76      200.65     49.38 o 
  15   5   2      128.84      183.29     46.08 o 
  17   5   2       35.55        0.00     42.99 o 
  19   5   2       67.08       47.07     51.61 o 
  21   5   2       19.30        0.00     53.38 o 
  23   5   2       31.61        0.00     57.00 o 
  25   5   2        1.26      120.02     66.00 o 
  27   5   2       13.15       60.99     83.40 o 
 -20   6   2        0.39       34.33     60.43 o 
 -18   6   2        7.00        1.00     59.26 o 
 -16   6   2        7.74       78.51     60.25 o 
 -14   6   2       11.81       16.39     53.44 o 
 -12   6   2       20.64       35.80     54.66 o 
 -10   6   2       43.02        0.00     49.29 o 
  -8   6   2       14.16      108.82     49.67 o 
  -6   6   2       25.88        0.00     47.55 o 
  -4   6   2       24.10       15.05     47.57 o 
  -2   6   2       47.37       73.51     69.39 o 
   0   6   2       54.10       72.52     46.14 o 
   2   6   2       59.57      111.12     58.49 o 
   4   6   2       25.11       35.70     46.06 o 
   6   6   2       38.56       12.71     46.27 o 
   8   6   2      131.58       72.81     50.13 o 
  10   6   2       15.62       20.51     44.69 o 
  12   6   2        7.48        0.00     55.69 o 
  14   6   2       41.17       45.23     56.59 o 
  16   6   2        5.91        0.00     58.84 o 
  18   6   2       11.62       43.43     74.80 o 
  20   6   2       26.59      120.26    106.32 o 
  -7   7   2       15.18       46.36    104.61 o 
  -5   7   2        0.68        0.00    111.60 o 
  -3   7   2       16.54      128.13     94.61 o 
  -1   7   2        9.99        0.00    106.49 o 
   1   7   2       39.27      106.34    116.83 o 
   3   7   2       14.33       82.29    104.57 o 
   5   7   2       19.73       93.78    168.32 o 
 -36   0   3        2.35        0.00    115.61 o 
 -34   0   3        5.93        0.00     47.14 o 
 -32   0   3      305.80      229.83     53.15 o 
 -30   0   3       21.38        2.80     35.75 o 
 -28   0   3        3.79        0.00     31.57 o 
 -26   0   3       77.60       56.53     31.53 o 
 -24   0   3      495.54      602.43     78.37 o 
 -22   0   3      482.58      458.74     92.44 o 
 -20   0   3        4.81       11.00     20.89 o 
 -16   0   3     1436.82     1550.36    128.05 o 
 -14   0   3      680.88      643.09     40.13 o 
 -12   0   3     8006.42     7019.81    191.49 o 
 -10   0   3      669.70      636.28     34.90 o 
  -8   0   3     5112.99     4218.02    117.19 o 
  -6   0   3     7524.76     6170.33    161.97 o 
  -4   0   3    18643.99    17940.24    445.03 o 
  -2   0   3        7.10        0.00      6.79 o 
   0   0   3    18321.60    19045.60    684.68 o 
   2   0   3       18.14       19.95      8.80 o 
   4   0   3       16.36       26.35     11.04 o 
   6   0   3       67.03       78.92     14.66 o 
   8   0   3     4834.88     4429.10    143.29 o 
  10   0   3     1162.66     1177.53     46.69 o 
  12   0   3      320.40      273.95     26.00 o 
  14   0   3     5863.85     5930.13    167.78 o 
  16   0   3      244.40      227.62     27.12 o 
  18   0   3      253.54      231.03     30.37 o 
  20   0   3      230.18      225.31     32.84 o 
  22   0   3       35.06       67.57     25.99 o 
  24   0   3      579.41      600.82     66.79 o 
  26   0   3      164.31      146.04     42.02 o 
  28   0   3        3.61       23.40     38.78 o 
  30   0   3      467.84      322.80    101.56 o 
  32   0   3        0.09        0.00     71.95 o 
  34   0   3       12.13        0.00     81.33 o 
  36   0   3        4.32        0.00     88.61 o 
  38   0   3       18.90      163.79    125.79 o 
 -39   1   3        1.47        0.00     75.15 o 
 -37   1   3        2.99       79.79     63.01 o 
 -35   1   3       28.52       18.74     48.27 o 
 -33   1   3       84.36       70.65     47.12 o 
 -31   1   3      103.38       80.96     38.67 o 
 -29   1   3       58.25       62.19     29.18 o 
 -27   1   3      436.44      502.05     37.20 o 
 -25   1   3       60.27       65.81     20.02 o 
 -23   1   3       19.69       58.25     22.87 o 
 -21   1   3      189.97      216.79     22.20 o 
 -19   1   3      426.28      424.08     27.11 o 
 -17   1   3      122.97      101.82     16.06 o 
 -15   1   3      361.78      357.08     22.75 o 
 -13   1   3      977.49     1013.12     34.48 o 
 -11   1   3      333.91      380.77     22.99 o 
  -9   1   3     3756.79     3386.97     76.44 o 
  -7   1   3     2970.41     2589.50     59.82 o 
  -5   1   3      505.45      528.26     31.27 o 
  -3   1   3    11707.39    11738.49    211.97 o 
  -1   1   3     3057.73     3345.98     70.80 o 
   1   1   3    21825.22    23045.65    405.09 o 
   3   1   3    50276.28    53081.38    980.20 o 
   5   1   3     7184.16     6387.49    157.76 o 
   7   1   3    16436.14    14253.91    331.03 o 
   9   1   3    10089.22     8891.51    177.33 o 
  11   1   3     3074.17     2279.52     51.45 o 
  13   1   3    13518.35    10988.55    445.81 o 
  15   1   3     1782.21     1413.41     45.59 o 
  17   1   3     4557.75     4223.30    103.95 o 
  19   1   3      816.61      837.13     61.06 o 
  21   1   3     1273.88     1289.47     46.66 o 
  23   1   3      632.83      670.35     63.32 o 
  25   1   3       47.82       43.45     28.67 o 
  27   1   3      221.52      349.41     57.56 o 
  29   1   3       56.31       42.45     36.07 o 
  31   1   3        5.74       12.42     42.30 o 
  33   1   3       12.56        4.72     51.03 o 
  35   1   3       15.64      118.38     76.75 o 
  37   1   3       11.69       56.38     83.53 o 
 -36   2   3        8.49       76.03     73.93 o 
 -34   2   3       59.60        0.00     48.94 o 
 -32   2   3       23.80       75.12     47.26 o 
 -30   2   3       33.56        2.90     43.69 o 
 -28   2   3      177.33      242.41     48.73 o 
 -26   2   3      276.45      218.47     40.02 o 
 -24   2   3      320.02      327.64     35.70 o 
 -22   2   3      137.05      158.21     25.42 o 
 -20   2   3       92.50      113.69     19.74 o 
 -18   2   3      834.31      864.48     39.78 o 
 -16   2   3       15.95        0.00     13.58 o 
 -14   2   3     2159.82     2197.41     68.63 o 
 -12   2   3      495.03      627.99     30.12 o 
 -10   2   3     4357.92     4305.23     92.89 o 
  -8   2   3       11.71       11.90     11.44 o 
  -6   2   3     4156.19     4135.62     93.91 o 
  -4   2   3      460.89      428.72     23.11 o 
  -2   2   3     1365.67     1166.17     40.76 o 
   0   2   3     4118.48     3442.94     74.71 o 
   2   2   3      402.88      367.86     25.82 o 
   4   2   3     3212.65     2929.96     87.43 o 
   6   2   3      101.61       79.72     15.66 o 
   8   2   3     2314.28     2018.59     62.11 o 
  10   2   3      343.06      441.88     40.59 o 
  12   2   3      585.09      606.10     35.48 o 
  14   2   3     1178.58     1144.60     53.95 o 
  16   2   3      229.90      216.41     25.02 o 
  18   2   3       33.40       42.34     24.45 o 
  20   2   3      707.71      716.91     55.55 o 
  22   2   3      607.02      599.86     53.12 o 
  24   2   3     2140.68     1941.11    129.42 o 
  26   2   3       65.45       29.68     34.73 o 
  28   2   3       40.53       97.32     40.68 o 
  30   2   3       31.45       42.97     41.63 o 
  32   2   3       17.66       28.69     45.13 o 
  34   2   3        5.93        4.45     58.52 o 
  36   2   3       11.74        0.00     56.13 o 
 -35   3   3       15.38       78.94     68.26 o 
 -33   3   3        6.06        0.00     54.48 o 
 -31   3   3       17.22       87.20     52.49 o 
 -29   3   3       28.36       39.94     48.98 o 
 -27   3   3       93.69      204.20     55.34 o 
 -25   3   3      346.33      385.10     58.41 o 
 -23   3   3       63.30       86.17     40.25 o 
 -21   3   3      165.91      132.93     45.94 o 
 -19   3   3      410.22      441.28     46.69 o 
 -17   3   3       50.97       60.46     19.53 o 
 -15   3   3      751.35      822.62     41.40 o 
 -13   3   3       15.38       14.00     16.20 o 
 -11   3   3     1713.70     1755.48     57.10 o 
  -9   3   3      185.98      276.85     24.34 o 
  -7   3   3       35.74       52.58     15.95 o 
  -5   3   3      545.33      634.09     35.84 o 
  -3   3   3      877.81      933.36     40.69 o 
  -1   3   3      567.58      668.25     38.40 o 
   1   3   3      644.13      707.59     40.27 o 
   3   3   3     1727.34     1832.21     53.74 o 
   5   3   3      937.52      945.79     40.18 o 
   7   3   3      832.62      868.30     35.33 o 
   9   3   3      456.86      496.65     37.01 o 
  11   3   3       21.81       66.96     21.26 o 
  13   3   3      546.45      575.03     63.62 o 
  15   3   3       20.38       17.02     26.89 o 
  17   3   3      248.01      217.16     37.38 o 
  19   3   3     1461.30     1400.08     81.71 o 
  21   3   3      272.26      297.65     43.61 o 
  23   3   3       73.73      116.00     38.91 o 
  25   3   3       30.90      116.37     41.80 o 
  27   3   3      213.73      210.75     48.96 o 
  29   3   3       76.46      113.42     49.01 o 
  31   3   3      123.06      207.55     66.45 o 
  33   3   3       13.33       60.56     67.31 o 
 -32   4   3       20.66       30.24     69.48 o 
 -30   4   3       14.12        0.00     64.17 o 
 -28   4   3        3.92       55.22     58.61 o 
 -26   4   3      105.63      140.10     54.80 o 
 -24   4   3       18.36        0.00     41.88 o 
 -22   4   3      135.31       81.47     45.56 o 
 -20   4   3       26.70       63.68     40.59 o 
 -18   4   3        4.65        0.45     32.24 o 
 -16   4   3      266.71      234.47     43.64 o 
 -14   4   3       18.27       16.49     28.03 o 
 -12   4   3       77.24       71.38     22.28 o 
 -10   4   3      271.05      230.21     30.94 o 
  -8   4   3      207.45      189.84     26.20 o 
  -6   4   3      360.26      457.18     33.32 o 
  -4   4   3      176.16      175.92     26.61 o 
  -2   4   3       24.10       32.78     22.27 o 
   0   4   3      654.06      620.05     69.30 o 
   2   4   3       73.63       91.42     19.82 o 
   4   4   3      180.10      226.53     28.69 o 
   6   4   3      242.61      180.60     59.64 o 
   8   4   3       60.56       67.94     26.26 o 
  10   4   3      758.68      739.72     61.99 o 
  12   4   3      109.31      100.00     46.78 o 
  14   4   3      113.33      142.34     40.79 o 
  16   4   3        0.79        0.00     32.48 o 
  18   4   3       60.83      100.95     35.75 o 
  20   4   3      127.78      137.40     40.66 o 
  22   4   3       12.86        0.00     35.47 o 
  24   4   3       14.65       17.38     43.75 o 
  26   4   3       17.79       29.24     53.89 o 
  28   4   3       11.72        0.00     64.20 o 
  30   4   3       25.87       67.21     77.01 o 
 -27   5   3       14.75       59.33     61.66 o 
 -25   5   3       15.38       45.19     59.70 o 
 -23   5   3       14.45        1.19     55.21 o 
 -21   5   3       47.79       40.24     51.20 o 
 -19   5   3       92.52       74.58     56.36 o 
 -17   5   3       56.20      110.66     67.68 o 
 -15   5   3      183.42      215.00     53.49 o 
 -13   5   3      145.85      139.66     44.21 o 
 -11   5   3      122.00      139.40     47.80 o 
  -9   5   3       77.35       59.08     37.19 o 
  -7   5   3      195.91      146.27     33.46 o 
  -5   5   3       28.26       16.93     27.51 o 
  -3   5   3      103.07      100.18     32.62 o 
  -1   5   3      976.44      892.58     57.94 o 
   1   5   3      893.71      830.95     70.20 o 
   3   5   3      771.88      578.36     54.07 o 
   5   5   3       74.04       73.99     34.24 o 
   7   5   3       29.66       43.47     37.65 o 
   9   5   3       42.39       60.23     38.15 o 
  11   5   3      169.78      194.15     44.66 o 
  13   5   3       66.09       66.23     48.29 o 
  15   5   3       85.37        5.13     60.73 o 
  17   5   3       58.83        0.00     39.59 o 
  19   5   3       13.34        0.00     48.02 o 
  21   5   3       38.12        0.00     50.10 o 
  23   5   3        3.04        0.00     58.33 o 
  25   5   3        5.46       44.72     73.69 o 
 -20   6   3       20.58       43.57     62.99 o 
 -18   6   3        5.93       42.98     61.69 o 
 -16   6   3       63.11      130.17     64.39 o 
 -14   6   3       20.85       76.49     56.60 o 
 -12   6   3       35.17       12.10     53.99 o 
 -10   6   3       30.12       23.63     67.66 o 
  -8   6   3       15.12      105.47     51.24 o 
  -6   6   3        4.86       42.63     46.13 o 
  -4   6   3      133.58       50.26    126.37 o 
  -2   6   3       52.33       32.00     46.08 o 
   0   6   3      112.56      118.31     50.01 o 
   2   6   3       19.87        0.00     46.84 o 
   4   6   3      313.01      130.25    100.74 o 
   6   6   3       28.16        0.00     59.33 o 
   8   6   3       61.01        4.72     46.19 o 
  10   6   3        2.56        0.00     43.76 o 
  12   6   3       45.74       35.23     48.57 o 
  14   6   3       14.34        0.00     57.69 o 
  16   6   3       50.36       38.21     55.81 o 
  18   6   3        6.87       18.73     56.48 o 
  -5   7   3       13.47        0.00    108.19 o 
  -3   7   3        8.52       90.42    112.90 o 
  -1   7   3       27.62      234.28    132.05 o 
   1   7   3        1.06        0.00    108.93 o 
   3   7   3        8.19        0.83    110.73 o 
   5   7   3        6.00        0.00     78.42 o 
 -36   0   4        0.03        0.00    155.62 o 
 -34   0   4        1.73        0.00     43.24 o 
 -32   0   4       31.69        0.00     68.65 o 
 -30   0   4       51.90        0.00     33.68 o 
 -28   0   4      108.71      186.34     39.49 o 
 -26   0   4       74.22      115.97     33.81 o 
 -24   0   4       33.39       11.57     22.88 o 
 -22   0   4      538.70      288.75    112.32 o 
 -20   0   4     1810.07     1658.79    132.63 o 
 -18   0   4      979.88      955.34     55.42 o 
 -16   0   4        0.87       19.78     16.61 o 
 -14   0   4      126.24       92.39     19.21 o 
 -12   0   4     3233.78     2954.80     92.70 o 
 -10   0   4        0.00        3.76     11.04 o 
  -8   0   4     5520.52     5076.91    140.03 o 
  -6   0   4      403.09      428.36     27.60 o 
  -4   0   4    20133.95    20837.33    518.81 o 
  -2   0   4        7.91        1.05      9.16 o 
   0   0   4     1793.89     1771.55     54.18 o 
   2   0   4     1871.67     1871.22     66.49 o 
   4   0   4    50321.79    57784.54   1415.35 o 
   6   0   4     2948.70     2831.25     83.57 o 
   8   0   4     3063.23     2997.67    103.48 o 
  10   0   4     6699.61     6813.05    185.11 o 
  12   0   4     3925.77     3942.63    118.00 o 
  14   0   4    23784.16    25268.89    637.04 o 
  16   0   4     2389.61     2200.66     80.74 o 
  18   0   4      185.22      231.73     30.62 o 
  20   0   4      638.97      734.58     68.83 o 
  22   0   4      903.70      990.55     62.67 o 
  24   0   4       59.00      165.49     34.29 o 
  26   0   4       23.47       47.21     40.21 o 
  28   0   4      110.90      135.02     89.42 o 
  30   0   4       64.25        8.41     67.43 o 
  32   0   4       15.70        0.00     68.39 o 
  34   0   4       10.23       44.79     87.31 o 
  36   0   4       24.71       46.73    108.33 o 
 -39   1   4       26.45        0.00     70.48 o 
 -37   1   4       10.87        0.00     57.03 o 
 -35   1   4       18.72        0.00     45.36 o 
 -33   1   4       10.44       27.92     45.82 o 
 -31   1   4      112.79      141.14     33.88 o 
 -29   1   4        6.46       27.98     25.43 o 
 -27   1   4       68.11       75.60     23.92 o 
 -25   1   4       47.66       75.12     21.39 o 
 -23   1   4      148.93      149.94     23.74 o 
 -21   1   4       11.69        0.01     13.94 o 
 -19   1   4      307.26      349.08     30.56 o 
 -17   1   4      679.42      627.35     31.06 o 
 -15   1   4      253.52      310.38     20.97 o 
 -13   1   4     1223.36     1337.18     63.32 o 
 -11   1   4      425.08      373.06     21.39 o 
  -9   1   4     2078.24     1743.68     48.82 o 
  -7   1   4    15583.23    13774.88    317.27 o 
  -5   1   4     5306.55     4340.37     93.01 o 
  -3   1   4     6614.47     6314.20    120.23 o 
  -1   1   4    12979.81    13792.20    247.63 o 
   1   1   4     6524.62     6930.87    129.69 o 
   3   1   4     2555.42     2422.54     51.13 o 
   5   1   4     3045.57     2649.68     67.12 o 
   7   1   4      448.15      450.25     29.41 o 
   9   1   4     2679.84     2768.45     64.70 o 
  11   1   4      859.99      853.19     32.01 o 
  13   1   4      443.42      473.16     22.02 o 
  15   1   4      119.29      130.46     18.51 o 
  17   1   4      253.23      248.56     22.10 o 
  19   1   4      413.12      414.32     26.70 o 
  21   1   4      154.56      165.67     30.41 o 
  23   1   4       20.64       30.09     26.08 o 
  25   1   4       61.88       38.99     28.80 o 
  27   1   4       92.55      109.14     34.54 o 
  29   1   4       12.09       65.57     43.31 o 
  31   1   4       42.35       30.65     47.71 o 
  33   1   4       51.68        0.00     66.01 o 
  35   1   4       12.10       81.37     80.94 o 
  37   1   4       10.29       42.24     86.52 o 
 -36   2   4       19.34        5.29     60.47 o 
 -34   2   4       19.25        0.00     51.42 o 
 -32   2   4      162.81      224.23     55.79 o 
 -30   2   4       22.89        0.00     56.48 o 
 -28   2   4       21.83       60.76     49.97 o 
 -26   2   4      552.31      581.36     49.84 o 
 -24   2   4      182.62      178.68     27.42 o 
 -22   2   4       65.11       79.66     20.72 o 
 -20   2   4      137.52      185.79     22.16 o 
 -18   2   4      236.21      249.60     23.72 o 
 -16   2   4     2245.81     2360.11     64.29 o 
 -14   2   4     1669.39     1751.43     52.85 o 
 -12   2   4      238.70      259.34     20.53 o 
 -10   2   4     1524.43     1496.86     73.69 o 
  -8   2   4     1278.96     1326.73     43.64 o 
  -6   2   4      206.01      221.67     17.74 o 
  -4   2   4     3703.54     3553.28     89.37 o 
  -2   2   4     2274.47     2471.35     58.46 o 
   0   2   4     2064.75     1920.56     48.19 o 
   2   2   4     7459.31     7338.72    142.47 o 
   4   2   4      630.75      673.68     25.69 o 
   6   2   4     2295.63     2208.27     70.67 o 
   8   2   4     2006.39     1695.72     61.41 o 
  10   2   4     3055.62     2711.34     95.44 o 
  12   2   4     1349.20     1218.77     64.24 o 
  14   2   4     1442.51     1439.97     72.20 o 
  16   2   4     1588.49     1542.22     75.53 o 
  18   2   4      418.79      442.68     43.42 o 
  20   2   4      370.32      305.74     38.78 o 
  22   2   4      687.27      731.50     68.28 o 
  24   2   4      975.45      932.34    132.58 o 
  26   2   4       71.05      137.74     39.93 o 
  28   2   4      141.68       90.89     41.09 o 
  30   2   4       17.00       55.46     44.21 o 
  32   2   4       21.99       13.43     46.74 o 
  34   2   4       33.55        9.34     55.41 o 
  36   2   4        9.87        0.00     62.68 o 
 -35   3   4       11.54       22.36     66.61 o 
 -33   3   4       18.13       48.44     59.40 o 
 -31   3   4        6.88        0.00     53.32 o 
 -29   3   4      109.04      154.62     54.77 o 
 -27   3   4       76.17       44.58     45.74 o 
 -25   3   4       61.68       81.78     41.59 o 
 -23   3   4       38.23       27.55     33.05 o 
 -21   3   4       38.90       36.51     30.47 o 
 -19   3   4       89.25      145.89     27.09 o 
 -17   3   4      176.50      187.02     28.29 o 
 -15   3   4       54.31       36.05     20.72 o 
 -13   3   4      986.78      994.58     44.04 o 
 -11   3   4     1767.91     1795.65     58.68 o 
  -9   3   4      459.51      475.53     29.92 o 
  -7   3   4      430.76      439.25     30.79 o 
  -5   3   4     2449.38     2766.68     70.54 o 
  -3   3   4     1625.35     1838.85     67.00 o 
  -1   3   4       74.33      104.62     23.80 o 
   1   3   4      461.86      484.52     38.74 o 
   3   3   4     4432.81     4031.34     97.93 o 
   5   3   4      999.45     1059.66     39.58 o 
   7   3   4     1597.60     1298.78     52.14 o 
   9   3   4     1867.29     1843.56     86.58 o 
  11   3   4       38.55       78.14     30.01 o 
  13   3   4      276.25      390.30     44.29 o 
  15   3   4      509.09      607.41     68.53 o 
  17   3   4      130.63       85.69     35.92 o 
  19   3   4       14.81       83.96     32.13 o 
  21   3   4      640.71      683.04     66.56 o 
  23   3   4      438.83      377.65     52.28 o 
  25   3   4      209.98      254.77     56.69 o 
  27   3   4       15.61        0.00     40.93 o 
  29   3   4      110.71      130.46     51.12 o 
  31   3   4       27.28      106.34     52.10 o 
  33   3   4       15.44        0.00     63.94 o 
 -32   4   4       21.73       17.84     75.21 o 
 -30   4   4       14.94        0.00     61.05 o 
 -28   4   4        2.84       55.84     53.27 o 
 -26   4   4       10.89       78.40     54.29 o 
 -24   4   4        0.70        0.00     43.59 o 
 -22   4   4       44.97       46.01     47.39 o 
 -20   4   4       92.34       60.96     44.81 o 
 -18   4   4      475.31      562.55     57.93 o 
 -16   4   4       53.12       84.53     46.98 o 
 -14   4   4      279.31      243.01     33.22 o 
 -12   4   4      482.95      434.41     39.62 o 
 -10   4   4      151.02      213.03     27.93 o 
  -8   4   4      150.46      135.04     24.67 o 
  -6   4   4      109.09      136.04     23.99 o 
  -4   4   4      166.92      176.29     24.85 o 
  -2   4   4       88.23      124.61     22.77 o 
   0   4   4      515.20      636.25     40.21 o 
   2   4   4      696.54      698.40     62.94 o 
   4   4   4      232.19      211.48     25.75 o 
   6   4   4      276.30      265.66     34.15 o 
   8   4   4      170.71      144.32     37.35 o 
  10   4   4      209.11      195.38     40.03 o 
  12   4   4       14.32       45.13     39.85 o 
  14   4   4      534.54      680.49    102.60 o 
  16   4   4      201.47      151.13     41.41 o 
  18   4   4      313.66      255.56     51.63 o 
  20   4   4      211.07      204.57     49.95 o 
  22   4   4        3.70       30.30     39.23 o 
  24   4   4       25.19       33.49     45.34 o 
  26   4   4        0.98        0.00     46.32 o 
  28   4   4       39.86       29.98     65.88 o 
  30   4   4       19.31        0.00     73.44 o 
 -27   5   4        8.85        0.00     58.80 o 
 -25   5   4       25.60      128.99     61.93 o 
 -23   5   4       11.75       28.83     54.90 o 
 -21   5   4       71.97       47.48     54.06 o 
 -19   5   4       26.90      105.70     49.19 o 
 -17   5   4      213.10      160.75     54.88 o 
 -15   5   4       49.96       12.84     39.50 o 
 -13   5   4      145.92      135.64     48.64 o 
 -11   5   4       88.51      106.47     40.61 o 
  -9   5   4       94.65       73.63     32.83 o 
  -7   5   4      160.11      218.43     36.21 o 
  -5   5   4      264.15      372.73     41.42 o 
  -3   5   4        7.11        0.00     27.19 o 
  -1   5   4      287.30      270.21     36.34 o 
   1   5   4       69.33       59.17     62.25 o 
   3   5   4      234.77      165.19     44.38 o 
   5   5   4       57.45       42.33     40.01 o 
   7   5   4      155.77      151.76     43.86 o 
   9   5   4      199.10      136.75     52.86 o 
  11   5   4      122.82      134.24     40.59 o 
  13   5   4       20.08       35.76     39.23 o 
  15   5   4       67.73      144.86     64.99 o 
  17   5   4        7.68       41.38     41.97 o 
  19   5   4       33.16       54.60     42.30 o 
  21   5   4       91.69      107.74     58.30 o 
  23   5   4       36.51       43.45     69.92 o 
  25   5   4       23.44        2.35     75.44 o 
 -20   6   4       37.12        0.00     84.95 o 
 -18   6   4       14.77        4.88     62.68 o 
 -16   6   4       33.10      112.05     66.80 o 
 -14   6   4        3.04      103.47     57.19 o 
 -12   6   4       49.79       91.61     54.85 o 
 -10   6   4      182.00       98.24     53.91 o 
  -8   6   4      149.64      178.83     60.98 o 
  -6   6   4      188.08      119.04     63.44 o 
  -4   6   4       39.71       21.53     64.66 o 
  -2   6   4      162.59      158.05     54.16 o 
   0   6   4      117.00      161.68     59.81 o 
   2   6   4       32.33       57.36     50.55 o 
   4   6   4       14.04        0.00     45.41 o 
   6   6   4       13.45        6.20     45.15 o 
   8   6   4       50.85       37.89     62.66 o 
  10   6   4        8.06        0.00     45.41 o 
  12   6   4       35.02       41.80     51.83 o 
  14   6   4       38.33        0.00     50.78 o 
  16   6   4       10.59       27.54     56.42 o 
  18   6   4        9.71       18.08     51.82 o 
  -3   7   4       10.46        0.00    108.97 o 
  -1   7   4        3.69       83.22    122.95 o 
   1   7   4        7.49        0.00    103.80 o 
   3   7   4        3.56       76.73    101.03 o 
 -36   0   5        7.02       18.76     59.24 o 
 -34   0   5       31.24        0.00     50.60 o 
 -32   0   5        5.39       30.36     41.00 o 
 -30   0   5      100.48       50.62     38.50 o 
 -28   0   5      190.91       47.13     54.01 o 
 -26   0   5       47.72       23.41     29.78 o 
 -24   0   5      189.24      286.88     46.40 o 
 -22   0   5      976.08      997.00     87.12 o 
 -20   0   5     1073.91     1102.05     63.44 o 
 -18   0   5      432.94      432.95     39.22 o 
 -16   0   5      613.24      670.98     44.67 o 
 -14   0   5        0.82       19.53     15.02 o 
 -12   0   5     2133.01     1957.08     68.92 o 
 -10   0   5      399.24      327.36     26.97 o 
  -8   0   5     5125.82     4685.86    131.47 o 
  -6   0   5    19775.12    18931.63    475.55 o 
  -4   0   5    87275.47   105820.92   2580.53 o 
  -2   0   5     1763.57     1866.67     59.46 o 
   0   0   5      605.41      589.67     29.52 o 
   2   0   5      697.38      645.40     51.04 o 
   4   0   5     7193.55     6923.26    183.98 o 
   6   0   5        4.53       14.41     15.86 o 
   8   0   5       32.05       29.92     13.88 o 
  10   0   5     1350.71     1275.51     51.00 o 
  12   0   5     2006.64     2313.20     78.37 o 
  14   0   5        3.41       28.18     18.98 o 
  16   0   5      201.02      231.69     37.99 o 
  18   0   5        4.72       40.87     23.76 o 
  20   0   5       40.51       37.22     22.35 o 
  22   0   5        0.66       35.61     26.47 o 
  24   0   5        0.06       52.86     37.57 o 
  26   0   5        0.07       32.34     64.19 o 
  28   0   5      279.38      158.47     83.77 o 
  30   0   5       38.44        9.70     70.50 o 
  32   0   5       21.96       82.14     87.96 o 
  34   0   5        7.17       57.56    108.49 o 
  36   0   5        6.52        0.00    103.97 o 
 -37   1   5        0.58        3.76     60.18 o 
 -35   1   5       54.35       24.27     51.53 o 
 -33   1   5      138.95      224.10     48.01 o 
 -31   1   5      118.42      153.71     35.23 o 
 -29   1   5        2.02        0.00     25.43 o 
 -27   1   5      537.35      610.10     42.47 o 
 -25   1   5      109.75      127.16     23.84 o 
 -23   1   5       58.89       55.82     19.25 o 
 -21   1   5      229.42      223.73     24.62 o 
 -19   1   5      278.24      253.59     21.80 o 
 -17   1   5      600.73      605.91     33.96 o 
 -15   1   5      612.99      598.85     60.36 o 
 -13   1   5     2805.91     2683.11     73.28 o 
 -11   1   5     1026.30      881.61     49.82 o 
  -9   1   5      701.50      829.25     33.89 o 
  -7   1   5     5922.84     5190.93    111.36 o 
  -5   1   5     2543.14     2811.81     66.41 o 
  -3   1   5     4196.94     4158.07     83.71 o 
  -1   1   5     8797.98     8015.68    150.27 o 
   1   1   5     3485.49     3403.28     69.56 o 
   3   1   5     3369.80     3300.63     68.23 o 
   5   1   5     9842.27     9370.96    200.70 o 
   7   1   5     5160.66     4934.61    104.91 o 
   9   1   5     3538.90     2973.18     70.62 o 
  11   1   5     6081.45     5685.10    122.28 o 
  13   1   5     4917.52     4377.20     99.72 o 
  15   1   5      869.34      846.11     46.91 o 
  17   1   5      716.08      811.74     33.51 o 
  19   1   5      174.81      167.88     22.54 o 
  21   1   5      635.22      668.95     51.07 o 
  23   1   5      161.27      151.80     43.68 o 
  25   1   5      522.10      587.61     53.37 o 
  27   1   5      114.88       82.23     33.94 o 
  29   1   5       21.16       47.56     81.08 o 
  31   1   5       21.08       96.31     50.10 o 
  33   1   5       20.74        0.00     60.79 o 
  35   1   5        1.15       36.24     74.83 o 
 -36   2   5       17.87       10.38     63.66 o 
 -34   2   5        8.44       23.75     53.92 o 
 -32   2   5       12.98       16.25     47.17 o 
 -30   2   5       33.51       73.69     42.80 o 
 -28   2   5       85.21      103.91     37.39 o 
 -26   2   5       34.79       64.65     38.16 o 
 -24   2   5      602.69      530.39     40.06 o 
 -22   2   5      208.60      182.26     26.27 o 
 -20   2   5       48.12       43.41     18.99 o 
 -18   2   5      451.34      513.51     31.71 o 
 -16   2   5     1642.42     1536.36     88.24 o 
 -14   2   5       25.38       16.73     13.71 o 
 -12   2   5     1619.13     1382.44     48.31 o 
 -10   2   5      900.27      915.13     38.86 o 
  -8   2   5      248.03      257.44     27.47 o 
  -6   2   5      497.46      566.73     30.49 o 
  -4   2   5      299.99      298.74     20.42 o 
  -2   2   5     3153.68     2933.63     67.18 o 
   0   2   5     3171.57     3005.85     75.17 o 
   2   2   5      795.99      912.53     31.20 o 
   4   2   5     2002.50     1952.24     48.10 o 
   6   2   5      294.75      336.82     26.37 o 
   8   2   5     1522.44     1647.56     68.78 o 
  10   2   5      827.09      879.18     54.44 o 
  12   2   5      117.22      111.60     25.95 o 
  14   2   5      461.17      501.36     50.64 o 
  16   2   5      139.45      137.08     51.65 o 
  18   2   5      340.35      378.59     57.52 o 
  20   2   5     1050.89      987.19     74.36 o 
  22   2   5       33.73       59.39     31.69 o 
  24   2   5      700.74      761.47     63.51 o 
  26   2   5      119.23      145.20     40.02 o 
  28   2   5       31.48       64.04     39.99 o 
  30   2   5      125.06       65.12     45.75 o 
  32   2   5       16.20       57.87     54.02 o 
  34   2   5       13.11        6.99     56.57 o 
 -35   3   5        3.55        0.00     67.86 o 
 -33   3   5       18.53       23.05     62.16 o 
 -31   3   5        1.33        0.00     48.81 o 
 -29   3   5      163.70      175.74     55.83 o 
 -27   3   5       85.19      120.41     46.80 o 
 -25   3   5      112.39       64.18     35.87 o 
 -23   3   5      207.29      205.59     44.90 o 
 -21   3   5       51.60       52.63     25.42 o 
 -19   3   5      162.27      102.77     26.34 o 
 -17   3   5       11.06       56.00     25.34 o 
 -15   3   5       77.24       94.12     22.94 o 
 -13   3   5       35.97       71.96     19.55 o 
 -11   3   5      301.25      320.97     30.18 o 
  -9   3   5      977.01      884.82     56.22 o 
  -7   3   5     1035.43     1215.72     51.45 o 
  -5   3   5     1756.94     1797.38     63.12 o 
  -3   3   5      675.88      753.48     36.85 o 
  -1   3   5      872.86      890.05     38.84 o 
   1   3   5      244.75      335.75     24.07 o 
   3   3   5     1287.76     1579.38     49.61 o 
   5   3   5      998.89     1073.89     39.21 o 
   7   3   5     1313.13     1416.75     54.23 o 
   9   3   5       86.43      127.06     22.97 o 
  11   3   5       48.26       78.20     28.34 o 
  13   3   5      207.72      252.50     37.06 o 
  15   3   5      256.95      201.16     41.14 o 
  17   3   5      725.97      724.58     59.94 o 
  19   3   5      449.26      490.13     91.85 o 
  21   3   5      381.89      350.40     48.84 o 
  23   3   5       36.71       37.85     36.54 o 
  25   3   5      184.71      155.63     46.04 o 
  27   3   5      217.75      154.57     47.43 o 
  29   3   5       48.34       67.11     48.16 o 
  31   3   5       19.45       82.92     53.91 o 
  33   3   5        1.04       30.61     56.45 o 
 -32   4   5        2.79       50.58     71.16 o 
 -30   4   5        4.75       28.23     63.67 o 
 -28   4   5        4.06       35.77     51.84 o 
 -26   4   5       47.51       81.29     52.32 o 
 -24   4   5        2.68       39.97     48.26 o 
 -22   4   5       93.45      147.39     50.50 o 
 -20   4   5       44.74       61.96     37.66 o 
 -18   4   5       95.32       67.13     37.09 o 
 -16   4   5       60.87       89.65     29.60 o 
 -14   4   5       26.95       22.97     25.39 o 
 -12   4   5       27.40       56.70     26.93 o 
 -10   4   5       89.46       79.88     26.11 o 
  -8   4   5       61.70       49.80     27.55 o 
  -6   4   5      117.00      175.47     25.42 o 
  -4   4   5       98.73      106.83     25.28 o 
  -2   4   5     1117.36     1175.64     58.20 o 
   0   4   5      292.12      350.58     38.64 o 
   2   4   5      379.24      462.45     33.54 o 
   4   4   5       23.18        0.00     23.62 o 
   6   4   5      130.86      107.55     30.08 o 
   8   4   5        4.24        7.68     29.61 o 
  10   4   5       63.22       60.54     52.40 o 
  12   4   5       27.45        0.00     30.68 o 
  14   4   5      234.34      137.75     41.41 o 
  16   4   5      115.56      152.91     40.33 o 
  18   4   5      258.47      294.42     53.34 o 
  20   4   5       53.14       76.03     40.35 o 
  22   4   5       95.33       79.41     41.06 o 
  24   4   5       49.27       82.26     47.46 o 
  26   4   5       11.61       53.24     50.11 o 
  28   4   5        8.15        0.00     55.19 o 
  30   4   5       13.04        0.00     73.65 o 
 -27   5   5       45.63       58.23     54.51 o 
 -25   5   5       20.31       68.15     55.88 o 
 -23   5   5        5.11        0.00     52.91 o 
 -21   5   5       64.77       91.20     53.75 o 
 -19   5   5        2.96       70.48     50.85 o 
 -17   5   5       33.17       32.89     49.25 o 
 -15   5   5       47.87        8.41     40.18 o 
 -13   5   5       31.17       49.83     40.09 o 
 -11   5   5      154.05      115.87     43.68 o 
  -9   5   5      447.31      432.56     45.35 o 
  -7   5   5      999.56      967.65     60.57 o 
  -5   5   5      926.06      959.45     59.40 o 
  -3   5   5       74.14       85.91     31.33 o 
  -1   5   5      469.32      320.18    109.02 o 
   1   5   5      481.01      488.11     55.08 o 
   3   5   5      296.62      200.04     72.85 o 
   5   5   5        6.65       48.88     37.82 o 
   7   5   5        4.66       49.83     38.96 o 
   9   5   5       73.86       89.42     39.10 o 
  11   5   5        9.89        0.00     37.79 o 
  13   5   5       56.46        0.00     48.43 o 
  15   5   5        6.27        0.00     37.98 o 
  17   5   5        6.89       40.09     45.13 o 
  19   5   5        2.40        0.00     41.98 o 
  21   5   5       44.32        0.00     49.73 o 
  23   5   5        4.18       58.74     69.76 o 
  25   5   5        8.46       53.55     81.51 o 
 -20   6   5       12.83       67.87     75.94 o 
 -18   6   5       49.80      115.96     70.35 o 
 -16   6   5       35.97      180.89     68.30 o 
 -14   6   5       53.16      127.83     60.93 o 
 -12   6   5        7.52       43.05     52.26 o 
 -10   6   5       41.52        8.38     51.13 o 
  -8   6   5        2.67        5.09     45.86 o 
  -6   6   5       57.21       71.59     68.59 o 
  -4   6   5       74.21      125.23     50.92 o 
  -2   6   5      105.85       94.04     49.05 o 
   0   6   5        5.69        8.95     50.91 o 
   2   6   5       79.35        0.00     51.20 o 
   4   6   5       10.02       64.38     53.98 o 
   6   6   5       30.05       49.76     50.64 o 
   8   6   5       44.53       42.65     49.97 o 
  10   6   5        3.75       29.02     62.95 o 
  12   6   5        4.58        0.00     51.20 o 
  14   6   5       37.39       22.62     53.17 o 
  16   6   5        1.74       11.82     71.29 o 
  18   6   5       12.28       71.97     63.53 o 
 -38   0   6       41.37       48.39     69.69 o 
 -36   0   6        0.64      143.96     67.12 o 
 -34   0   6       24.49       12.77     47.66 o 
 -32   0   6       38.49        7.49     46.05 o 
 -30   0   6        2.39        0.00     40.61 o 
 -28   0   6        5.19       32.00     34.54 o 
 -26   0   6      150.05      170.60     40.58 o 
 -24   0   6      135.91      152.85     44.44 o 
 -22   0   6      530.28      595.96     51.52 o 
 -20   0   6       21.33       49.98     22.29 o 
 -18   0   6     3078.59     2589.39     93.50 o 
 -16   0   6      675.25      742.98     67.56 o 
 -14   0   6      518.77      541.68     39.99 o 
 -12   0   6      487.16      505.36     39.60 o 
 -10   0   6     2958.79     2771.95     87.77 o 
  -8   0   6     2108.92     1920.53     66.15 o 
  -6   0   6      291.49      268.53     23.11 o 
  -4   0   6       73.75       81.69     16.41 o 
  -2   0   6        1.29        6.35     11.36 o 
   0   0   6     3006.73     3798.45    120.13 o 
   2   0   6     4871.00     4662.25    150.51 o 
   4   0   6      818.73      751.56     38.56 o 
   6   0   6     5514.35     4227.53    122.45 o 
   8   0   6     3546.21     3009.11     93.38 o 
  10   0   6     8157.49     8182.48    220.75 o 
  12   0   6      996.43     1146.23     54.96 o 
  14   0   6      159.32      187.53     26.16 o 
  16   0   6       76.16       91.71     26.64 o 
  18   0   6      270.42      427.74     77.38 o 
  20   0   6      133.60      171.92     55.13 o 
  22   0   6       62.43       65.22     33.38 o 
  24   0   6      547.81      482.44     82.95 o 
  26   0   6       95.65        1.62     66.30 o 
  28   0   6      319.19      499.37    128.88 o 
  30   0   6       15.69       74.22     92.16 o 
  32   0   6        3.12        0.00     84.72 o 
  34   0   6       26.66        0.00     84.73 o 
  36   0   6        1.48        1.78    104.61 o 
 -37   1   6       36.43        0.00     65.34 o 
 -35   1   6        2.95        0.00     52.65 o 
 -33   1   6        8.20       31.07     34.29 o 
 -31   1   6      152.61      208.82     37.22 o 
 -29   1   6      213.53      220.83     37.18 o 
 -27   1   6      149.86      156.44     29.85 o 
 -25   1   6       56.24       33.66     27.13 o 
 -23   1   6      156.54      159.07     26.64 o 
 -21   1   6      866.95      848.87     61.99 o 
 -19   1   6      466.29      563.73     37.75 o 
 -17   1   6     1737.77     1655.04     60.25 o 
 -15   1   6      888.01      886.54     49.11 o 
 -13   1   6     2273.54     1971.90     51.37 o 
 -11   1   6     1916.34     1689.51     44.77 o 
  -9   1   6      361.14      418.53     25.97 o 
  -7   1   6     2238.83     2219.85     57.66 o 
  -5   1   6     9466.72     9903.20    198.37 o 
  -3   1   6     8328.21     8728.88    163.71 o 
  -1   1   6     4725.07     4639.98     93.04 o 
   1   1   6      737.59      751.39     25.86 o 
   3   1   6     1038.92      947.83     29.15 o 
   5   1   6     1072.79     1302.29     37.96 o 
   7   1   6      964.42      913.25     44.72 o 
   9   1   6      915.96      875.97     34.17 o 
  11   1   6      859.25      735.98     44.88 o 
  13   1   6     2560.15     2278.80     61.54 o 
  15   1   6      132.44      132.68     19.66 o 
  17   1   6       66.32       83.46     19.58 o 
  19   1   6      506.90      454.34     40.30 o 
  21   1   6      316.28      323.46     38.81 o 
  23   1   6      266.41      264.74     44.40 o 
  25   1   6      192.94      149.08     37.21 o 
  27   1   6      344.85      270.63     49.11 o 
  29   1   6       22.95       30.05     42.71 o 
  31   1   6        6.86      183.05     71.00 o 
  33   1   6       15.23       69.09    109.46 o 
  35   1   6        6.80        0.00     72.48 o 
 -36   2   6       70.13       58.30     67.22 o 
 -34   2   6        0.82        1.21     52.44 o 
 -32   2   6      292.83      348.18     65.94 o 
 -30   2   6       88.06       67.99     39.79 o 
 -28   2   6      183.85      175.46     33.30 o 
 -26   2   6      359.10      393.97     37.75 o 
 -24   2   6       18.79       43.75     23.85 o 
 -22   2   6       66.41       45.73     21.19 o 
 -20   2   6       14.91       53.75     21.12 o 
 -18   2   6      632.73      592.27     38.48 o 
 -16   2   6     1263.22     1167.13     57.12 o 
 -14   2   6      553.33      641.58     32.91 o 
 -12   2   6     1617.05     1595.29     56.47 o 
 -10   2   6      818.15      986.17     51.98 o 
  -8   2   6     2302.56     2249.94     63.01 o 
  -6   2   6     1459.34     1646.59     57.43 o 
  -4   2   6      164.19      173.96     16.38 o 
  -2   2   6      183.12      252.18     18.91 o 
   0   2   6     3068.56     3242.01     72.50 o 
   2   2   6     1024.27     1019.16     34.03 o 
   4   2   6      250.47      269.21     17.83 o 
   6   2   6     3339.83     3558.67     93.64 o 
   8   2   6     1188.52     1108.14     63.04 o 
  10   2   6     1124.22     1303.22     66.54 o 
  12   2   6     1206.62     1247.97     82.51 o 
  14   2   6      329.43      371.06     39.86 o 
  16   2   6      159.43      157.62     36.65 o 
  18   2   6      150.58      166.47     37.37 o 
  20   2   6     2036.54     1844.80    182.23 o 
  22   2   6      124.30      111.53     36.97 o 
  24   2   6      103.99      117.19     38.80 o 
  26   2   6       19.10       32.91     36.31 o 
  28   2   6      104.55       62.30     39.61 o 
  30   2   6      231.00      145.21    115.00 o 
  32   2   6       12.84       11.33     53.25 o 
  34   2   6       25.88        0.00     58.48 o 
 -35   3   6       12.04       54.21     69.82 o 
 -33   3   6        6.77       35.84     58.76 o 
 -31   3   6        3.49        0.00     45.49 o 
 -29   3   6       42.66      151.38     49.29 o 
 -27   3   6        4.54       41.74     41.06 o 
 -25   3   6      197.05      198.58     55.59 o 
 -23   3   6      116.91       99.09     39.39 o 
 -21   3   6        3.80       14.85     23.03 o 
 -19   3   6      105.82      169.32     29.38 o 
 -17   3   6      170.98      202.61     30.25 o 
 -15   3   6      226.66      163.00     26.30 o 
 -13   3   6      602.49      541.00     41.20 o 
 -11   3   6      315.48      364.92     31.56 o 
  -9   3   6      327.59      341.61     28.80 o 
  -7   3   6      294.69      235.56     45.51 o 
  -5   3   6      557.73      603.80     37.92 o 
  -3   3   6      543.85      492.81     30.65 o 
  -1   3   6      638.12      674.00     33.89 o 
   1   3   6      122.08      162.61     18.49 o 
   3   3   6     4129.66     4181.39     93.69 o 
   5   3   6      176.33      199.14     19.88 o 
   7   3   6       61.71       87.76     21.56 o 
   9   3   6      766.66      949.13    103.18 o 
  11   3   6      127.32      199.42     37.40 o 
  13   3   6      612.44      576.03     53.59 o 
  15   3   6      374.91      417.66     48.28 o 
  17   3   6      211.05      154.97     39.78 o 
  19   3   6      314.07      253.32     57.07 o 
  21   3   6      270.09      235.99     44.96 o 
  23   3   6      201.83      257.65     57.07 o 
  25   3   6       35.28       42.54     39.32 o 
  27   3   6      115.21      201.39     53.11 o 
  29   3   6       18.25      129.22     48.54 o 
  31   3   6       29.74        2.87     53.12 o 
 -32   4   6        0.96       18.35     70.14 o 
 -30   4   6       17.01       49.86     66.26 o 
 -28   4   6       42.47        0.00     55.99 o 
 -26   4   6       92.14      109.71     55.63 o 
 -24   4   6       93.71      166.30     73.66 o 
 -22   4   6      121.92       97.13     44.23 o 
 -20   4   6       89.10      112.63     40.60 o 
 -18   4   6      170.00      129.24     40.63 o 
 -16   4   6      114.25      228.69     35.90 o 
 -14   4   6      292.98      256.26     35.47 o 
 -12   4   6      212.97      221.96     54.37 o 
 -10   4   6       71.20       93.98     27.66 o 
  -8   4   6      284.95      290.16     33.47 o 
  -6   4   6       65.16       69.88     24.41 o 
  -4   4   6      428.03      563.92     46.53 o 
  -2   4   6      454.43      474.49     34.40 o 
   0   4   6       87.62       94.32     24.58 o 
   2   4   6       18.13        0.00     19.97 o 
   4   4   6      366.83      367.47     58.32 o 
   6   4   6       70.82       85.73     32.64 o 
   8   4   6      574.35      644.63     63.69 o 
  10   4   6       16.27       61.28     35.22 o 
  12   4   6      370.36      306.26     47.59 o 
  14   4   6      253.62      258.40     57.44 o 
  16   4   6      105.49       55.61     39.55 o 
  18   4   6      138.98       99.44     40.41 o 
  20   4   6       28.24       55.77     42.01 o 
  22   4   6       41.86       60.74     42.22 o 
  24   4   6       63.75       81.11     45.57 o 
  26   4   6       26.57       50.24     52.49 o 
  28   4   6       12.58       69.59     57.22 o 
 -27   5   6        1.20       36.68     64.34 o 
 -25   5   6        6.11       47.59     54.92 o 
 -23   5   6       55.90        9.47     58.96 o 
 -21   5   6        2.42        0.78     65.41 o 
 -19   5   6       25.40      118.71     53.57 o 
 -17   5   6       30.11        0.00     42.28 o 
 -15   5   6       54.93        6.07     40.21 o 
 -13   5   6       31.62        0.84     40.29 o 
 -11   5   6      118.72      122.33     34.87 o 
  -9   5   6      167.21      113.78     33.19 o 
  -7   5   6       77.65      112.77     34.93 o 
  -5   5   6       19.65       22.51     30.27 o 
  -3   5   6      122.67      119.42     36.17 o 
  -1   5   6      151.81      245.95     46.01 o 
   1   5   6      218.82      252.98     47.01 o 
   3   5   6       77.72       52.65     50.33 o 
   5   5   6      319.91      336.57     75.97 o 
   7   5   6      125.51      103.51     42.35 o 
   9   5   6      246.00      210.01     49.34 o 
  11   5   6       42.70       80.04     44.99 o 
  13   5   6       87.44      159.35     48.49 o 
  15   5   6        3.58       32.40     58.44 o 
  17   5   6       77.92       65.08     45.60 o 
  19   5   6       59.83       37.99     64.79 o 
  21   5   6       42.24       12.47     52.16 o 
  23   5   6        3.94        0.00     54.59 o 
  25   5   6       16.16        0.00     86.90 o 
 -20   6   6        8.46        0.00     65.42 o 
 -18   6   6        3.23      135.21     70.91 o 
 -16   6   6       65.58      100.88     64.31 o 
 -14   6   6       76.14      201.30     64.94 o 
 -12   6   6      139.79      150.65     55.34 o 
 -10   6   6        7.24        3.07     48.23 o 
  -8   6   6       12.14       60.42     78.08 o 
  -6   6   6      116.09       63.12     64.49 o 
  -4   6   6       48.16       65.51     48.35 o 
  -2   6   6       90.94       44.30     51.87 o 
   0   6   6       51.20       16.19     57.04 o 
   2   6   6       46.89       80.82     58.83 o 
   4   6   6       22.46        0.00     52.47 o 
   6   6   6        1.62        0.00     51.18 o 
   8   6   6        5.51        0.00     50.76 o 
  10   6   6       14.13        0.00     51.48 o 
  12   6   6       19.22        0.00     63.67 o 
  14   6   6       21.56        0.00     51.64 o 
  16   6   6        9.04       73.85     57.87 o 
 -38   0   7       31.83        0.00     67.68 o 
 -36   0   7      101.51        0.00     57.40 o 
 -34   0   7       11.20       72.82     57.90 o 
 -32   0   7       85.72      176.52     57.03 o 
 -30   0   7        1.37       75.96     44.88 o 
 -28   0   7      526.27      536.25     66.14 o 
 -26   0   7       55.65       99.02     36.88 o 
 -24   0   7      337.43      337.25     44.72 o 
 -22   0   7      464.50      534.67     50.79 o 
 -20   0   7     1052.85     1126.21     67.15 o 
 -18   0   7       19.54        3.65     19.83 o 
 -16   0   7     1559.87     1468.52     69.06 o 
 -14   0   7        6.89       36.33     17.37 o 
 -12   0   7       32.02       60.32     16.64 o 
 -10   0   7     1761.29     1772.86     65.75 o 
  -8   0   7      176.96      188.40     23.04 o 
  -6   0   7     3933.49     3401.41    102.71 o 
  -4   0   7     3224.29     3216.40     96.80 o 
  -2   0   7    13866.73    12613.28    325.91 o 
   0   0   7      783.13      770.98     39.52 o 
   2   0   7      338.20      347.78     32.84 o 
   4   0   7     3279.33     2755.06     87.62 o 
   6   0   7     1600.11     1506.71     57.48 o 
   8   0   7     2142.28     1777.88     65.26 o 
  10   0   7      536.44      695.45     43.17 o 
  12   0   7       13.34       27.61     18.10 o 
  14   0   7       38.09       74.79     25.81 o 
  16   0   7       37.21       68.39     78.50 o 
  18   0   7      314.34      378.46     37.78 o 
  20   0   7       55.77       68.69     37.07 o 
  22   0   7       89.06       52.37     36.23 o 
  24   0   7       22.59        0.00     57.08 o 
  26   0   7        0.24      169.61     89.74 o 
  28   0   7      132.55      295.10    107.21 o 
  30   0   7        6.98       43.01     81.98 o 
  32   0   7       57.15      186.27    116.26 o 
  34   0   7        6.43       16.17    105.58 o 
  36   0   7       11.41       61.28    105.42 o 
 -37   1   7      115.16       33.41    117.78 o 
 -35   1   7      124.28       68.32     51.05 o 
 -33   1   7       12.67       49.68     34.41 o 
 -31   1   7      265.98      293.01     41.29 o 
 -29   1   7       83.83      125.89     34.76 o 
 -27   1   7      200.13      140.84     35.77 o 
 -25   1   7      138.30      129.70     26.89 o 
 -23   1   7      116.43      107.99     39.51 o 
 -21   1   7       37.42        5.66     17.07 o 
 -19   1   7     1403.82     1373.32     50.37 o 
 -17   1   7        4.48       21.12     13.76 o 
 -15   1   7       25.76       38.69     13.69 o 
 -13   1   7     1338.80     1394.21     45.09 o 
 -11   1   7     1637.39     1706.74     50.85 o 
  -9   1   7     4999.07     4260.56     97.75 o 
  -7   1   7     2555.11     2148.42     57.24 o 
  -5   1   7     3938.36     3623.13     81.76 o 
  -3   1   7      410.20      403.22     20.16 o 
  -1   1   7     1677.17     1812.45     44.99 o 
   1   1   7      759.17      884.73     31.28 o 
   3   1   7      530.21      565.98     24.18 o 
   5   1   7     1736.14     1692.89     46.60 o 
   7   1   7     1417.63     1406.11     40.22 o 
   9   1   7     3167.60     2634.35     66.65 o 
  11   1   7     2869.94     2751.16     70.31 o 
  13   1   7      822.90      851.51     37.79 o 
  15   1   7      682.15      730.15     37.40 o 
  17   1   7      659.47      566.48     54.43 o 
  19   1   7      712.90      679.01     51.06 o 
  21   1   7       21.60        0.00     30.14 o 
  23   1   7      598.72      613.14     54.29 o 
  25   1   7      255.87      309.83     53.00 o 
  27   1   7      155.61       77.65     43.34 o 
  29   1   7       21.19       28.04     52.37 o 
  31   1   7        3.50        0.00     63.87 o 
  33   1   7        8.80        0.00    127.41 o 
  35   1   7       18.80       58.74     75.08 o 
 -36   2   7        8.60       28.94     63.82 o 
 -34   2   7       26.57      117.59     61.20 o 
 -32   2   7        4.92        0.00     44.65 o 
 -30   2   7      271.05      307.63     75.35 o 
 -28   2   7      283.07      221.84     35.62 o 
 -26   2   7      379.16      494.02     42.56 o 
 -24   2   7       65.73       97.38     27.32 o 
 -22   2   7       51.95       56.32     22.79 o 
 -20   2   7      203.97      184.14     41.76 o 
 -18   2   7      110.84      115.73     30.77 o 
 -16   2   7      205.89      175.72     24.23 o 
 -14   2   7      277.11      218.31     46.70 o 
 -12   2   7      581.48      588.99     42.09 o 
 -10   2   7     5129.85     4667.72    111.08 o 
  -8   2   7      673.22      634.39     46.13 o 
  -6   2   7     1437.70     1512.06     51.85 o 
  -4   2   7      912.00      972.71     47.41 o 
  -2   2   7     1562.20     1780.53     53.81 o 
   0   2   7      166.73      149.54     23.25 o 
   2   2   7     1203.63     1429.17     44.13 o 
   4   2   7     1173.62     1191.09     41.58 o 
   6   2   7     3378.81     3012.91     67.91 o 
   8   2   7      206.52      210.37     33.56 o 
  10   2   7     1412.72     1442.25     71.01 o 
  12   2   7     2077.16     1957.37     85.48 o 
  14   2   7     2219.67     2157.16    118.04 o 
  16   2   7      817.66      815.15     94.49 o 
  18   2   7      205.27      275.31     39.25 o 
  20   2   7      621.93      567.39     52.95 o 
  22   2   7       32.85       83.94     35.23 o 
  24   2   7      256.12      156.31     57.08 o 
  26   2   7      325.73      318.07     66.90 o 
  28   2   7       23.73        0.00     40.60 o 
  30   2   7       47.36        0.00     48.32 o 
  32   2   7       60.11       26.84     56.02 o 
  34   2   7       18.13       58.80     84.05 o 
 -35   3   7        0.07        0.00     70.26 o 
 -33   3   7       23.87       16.85     59.42 o 
 -31   3   7       40.86        6.99     55.75 o 
 -29   3   7      116.56       65.77     51.08 o 
 -27   3   7       79.68        2.47     37.47 o 
 -25   3   7       92.27      125.32     37.97 o 
 -23   3   7      105.52      153.28     30.70 o 
 -21   3   7      325.96      286.30     45.10 o 
 -19   3   7       95.24      113.56     27.98 o 
 -17   3   7       42.31       42.49     32.99 o 
 -15   3   7      360.08      300.39     49.77 o 
 -13   3   7      203.62      222.19     28.36 o 
 -11   3   7      625.08      657.26     61.20 o 
  -9   3   7      323.64      250.96     44.72 o 
  -7   3   7      178.11      163.01     21.07 o 
  -5   3   7     1150.62     1143.79     46.69 o 
  -3   3   7      119.92      133.81     22.48 o 
  -1   3   7     1926.05     2013.57     58.72 o 
   1   3   7       32.43       46.63     17.62 o 
   3   3   7      725.41      745.54     41.65 o 
   5   3   7      236.11      218.95     21.99 o 
   7   3   7      867.84      974.86     62.45 o 
   9   3   7      103.94       89.19     42.16 o 
  11   3   7      179.68      158.75     36.28 o 
  13   3   7      309.91      323.49     43.87 o 
  15   3   7       24.93        0.00     36.16 o 
  17   3   7      731.95      769.05     67.23 o 
  19   3   7      342.43      348.14     90.02 o 
  21   3   7       61.88       89.34     37.55 o 
  23   3   7      131.04      138.24     40.74 o 
  25   3   7       65.75        0.00     42.35 o 
  27   3   7      159.53      191.17     51.70 o 
  29   3   7       11.90       42.06     51.40 o 
  31   3   7       39.15       31.27     57.25 o 
 -30   4   7       13.07       46.87     53.73 o 
 -28   4   7        2.10        0.00     52.90 o 
 -26   4   7       48.11       62.34     66.16 o 
 -24   4   7        2.64       35.31     67.03 o 
 -22   4   7       70.36       78.28     44.57 o 
 -20   4   7        4.99        0.00     34.75 o 
 -18   4   7       22.23       18.82     29.82 o 
 -16   4   7      119.08      133.91     31.64 o 
 -14   4   7       60.44       41.21     27.28 o 
 -12   4   7      148.54      118.91     30.27 o 
 -10   4   7      110.37       73.14     27.49 o 
  -8   4   7      326.05      401.77     38.46 o 
  -6   4   7      246.24      156.89     32.66 o 
  -4   4   7      421.50      505.38     39.46 o 
  -2   4   7       54.90       90.91     22.97 o 
   0   4   7      608.81      636.07     38.26 o 
   2   4   7      230.36      194.16     32.01 o 
   4   4   7      131.74       99.93     33.07 o 
   6   4   7      676.22      680.22     58.14 o 
   8   4   7      254.34      194.03     43.14 o 
  10   4   7      436.27      368.31     77.30 o 
  12   4   7      136.99      159.32     42.10 o 
  14   4   7      123.99       86.30     41.79 o 
  16   4   7      132.24      108.69     43.36 o 
  18   4   7      151.03      228.77     92.30 o 
  20   4   7       69.80       57.38     42.11 o 
  22   4   7       62.96      165.91     64.45 o 
  24   4   7        7.43        0.00     44.42 o 
  26   4   7       23.61        1.48     51.91 o 
  28   4   7        8.60      118.97     62.69 o 
 -27   5   7        3.33       24.78     61.77 o 
 -25   5   7       48.65      178.97     61.47 o 
 -23   5   7        8.33      112.96     61.67 o 
 -21   5   7        8.66        1.76     51.17 o 
 -19   5   7      221.21      178.23     53.38 o 
 -17   5   7       72.75       30.55     44.42 o 
 -15   5   7      190.06      200.72     50.58 o 
 -13   5   7       84.43       49.82     42.40 o 
 -11   5   7       72.32       47.05     35.27 o 
  -9   5   7      105.69      122.99     35.87 o 
  -7   5   7      109.96      114.78     37.83 o 
  -5   5   7      274.29      249.04     38.51 o 
  -3   5   7       88.88       55.78     37.66 o 
  -1   5   7      634.74      645.68     63.19 o 
   1   5   7      305.05      260.01     57.77 o 
   3   5   7       59.01       23.14     39.48 o 
   5   5   7       13.01       38.20     37.97 o 
   7   5   7       21.52       31.13     38.44 o 
   9   5   7       63.07       31.46     41.73 o 
  11   5   7       22.35       71.49     43.35 o 
  13   5   7       76.97      111.17     49.07 o 
  15   5   7       52.62      115.74     50.62 o 
  17   5   7        8.64       61.26     45.96 o 
  19   5   7        4.12        0.00     46.98 o 
  21   5   7       23.46       64.44     61.29 o 
  23   5   7        1.69        1.30     58.25 o 
 -18   6   7       17.01       36.32     63.51 o 
 -16   6   7        6.80       82.59     93.58 o 
 -14   6   7        5.48        0.78     53.61 o 
 -12   6   7       51.44      100.08     56.73 o 
 -10   6   7        9.25       14.54     64.89 o 
  -8   6   7       12.59      163.25     77.73 o 
  -6   6   7        6.23       32.02     51.18 o 
  -4   6   7       23.73       19.46     56.45 o 
  -2   6   7       94.70       57.37     57.46 o 
   0   6   7       69.99      130.96     60.99 o 
   2   6   7        0.04        5.43     51.17 o 
   4   6   7        3.18       34.47     58.29 o 
   6   6   7       22.43       39.15     52.03 o 
   8   6   7       26.45       43.24     55.60 o 
  10   6   7        5.59        6.28     57.74 o 
  12   6   7       28.13        0.00     53.82 o 
  14   6   7       45.94        0.00     56.07 o 
  16   6   7       14.02       80.36     53.09 o 
 -38   0   8       16.83        0.00     73.11 o 
 -36   0   8        7.69       92.89     63.21 o 
 -34   0   8       72.81      158.83     57.11 o 
 -32   0   8        1.33        0.00     46.59 o 
 -30   0   8      152.64      184.53     54.20 o 
 -28   0   8        0.35        0.00     38.48 o 
 -26   0   8      456.50      462.30     54.25 o 
 -24   0   8        0.00       25.57     30.51 o 
 -22   0   8       80.89       34.10     26.50 o 
 -20   0   8       15.05       49.81     24.62 o 
 -18   0   8        9.85        0.55     20.90 o 
 -16   0   8     1260.95     1277.93     85.40 o 
 -14   0   8      317.34      332.88     33.24 o 
 -12   0   8     2267.09     2313.77     82.83 o 
 -10   0   8      347.54      361.30     31.75 o 
  -8   0   8    13284.57    13292.36    347.42 o 
  -6   0   8      340.72      417.04     31.97 o 
  -4   0   8     8140.57     7893.11    214.14 o 
  -2   0   8       22.15       60.01     16.13 o 
   0   0   8      103.33      120.99     43.51 o 
   2   0   8      484.97      461.53     38.43 o 
   4   0   8      900.32      870.42     49.33 o 
   6   0   8      307.46      358.95     30.93 o 
   8   0   8     9381.78     8691.32    236.14 o 
  10   0   8      616.49      671.06     43.53 o 
  12   0   8     1840.34     1840.66     88.94 o 
  14   0   8       41.33       39.19     20.92 o 
  16   0   8      170.19      206.69     65.07 o 
  18   0   8       22.63       24.58     24.61 o 
  20   0   8       19.76       56.85     37.02 o 
  22   0   8       97.38       80.07     73.11 o 
  24   0   8     1011.05     1392.02    192.02 o 
  26   0   8        0.69        0.00     56.75 o 
  28   0   8      160.85        1.78     79.07 o 
  30   0   8       73.56       99.28     90.22 o 
  32   0   8        1.71       29.75    103.80 o 
  34   0   8        4.13       36.38     92.49 o 
 -37   1   8       52.99        0.00     73.83 o 
 -35   1   8      164.96      179.52     47.47 o 
 -33   1   8      250.02      228.29     45.57 o 
 -31   1   8       39.34       69.59     33.64 o 
 -29   1   8       21.22        0.00     29.84 o 
 -27   1   8      317.62      181.76     61.06 o 
 -25   1   8      267.90      257.43     47.03 o 
 -23   1   8      643.90      605.88     42.01 o 
 -21   1   8       63.47       94.93     21.48 o 
 -19   1   8      581.38      602.55     34.43 o 
 -17   1   8      851.30      890.61     39.54 o 
 -15   1   8     1099.39     1075.33     47.13 o 
 -13   1   8     1227.46     1165.84     42.11 o 
 -11   1   8     6592.00     5901.02    131.62 o 
  -9   1   8     2225.56     2302.15     62.89 o 
  -7   1   8       81.46       62.27     14.76 o 
  -5   1   8     1595.14     1643.38     46.55 o 
  -3   1   8      582.42      517.08     33.56 o 
  -1   1   8     1188.78     1174.75     45.80 o 
   1   1   8     1474.58     1456.51     41.72 o 
   3   1   8     2310.19     2455.04     58.33 o 
   5   1   8      113.22      111.30     20.80 o 
   7   1   8      269.94      288.38     29.04 o 
   9   1   8      415.35      430.21     28.48 o 
  11   1   8     2025.20     1910.02     55.87 o 
  13   1   8       48.58       56.46     18.39 o 
  15   1   8      293.36      358.42     28.36 o 
  17   1   8      189.94      200.13     31.46 o 
  19   1   8      132.34      125.20     39.34 o 
  21   1   8      146.67      145.21     32.86 o 
  23   1   8      137.74      125.34     40.45 o 
  25   1   8      189.81      192.06     45.79 o 
  27   1   8      111.34       70.50     71.35 o 
  29   1   8        6.40       79.53     70.50 o 
  31   1   8       25.17       28.51     60.96 o 
  33   1   8        2.84       40.61     79.31 o 
  35   1   8       16.97       18.48    117.55 o 
 -36   2   8       18.89      124.91     66.17 o 
 -34   2   8       54.47       39.38     56.90 o 
 -32   2   8       76.92       72.69     45.65 o 
 -30   2   8       91.20      196.85     37.32 o 
 -28   2   8      470.15      558.71     48.42 o 
 -26   2   8       77.51       62.73     28.45 o 
 -24   2   8      424.51      438.51     43.52 o 
 -22   2   8       14.90        0.00     20.56 o 
 -20   2   8      379.77      391.44     34.55 o 
 -18   2   8        1.78        0.00     21.23 o 
 -16   2   8     1161.57     1059.47     61.52 o 
 -14   2   8      703.62      711.63     44.19 o 
 -12   2   8      625.05      683.19     41.68 o 
 -10   2   8     2260.71     2224.42     67.61 o 
  -8   2   8      511.28      632.92     36.55 o 
  -6   2   8     4331.50     3888.12    102.04 o 
  -4   2   8     2244.24     2420.93     66.51 o 
  -2   2   8     2431.84     2326.12     58.75 o 
   0   2   8     2524.35     2518.17     61.90 o 
   2   2   8     3341.67     3607.99     81.14 o 
   4   2   8      293.23      341.80     21.62 o 
   6   2   8     2652.05     2521.84     60.68 o 
   8   2   8      103.81       78.62     22.61 o 
  10   2   8     1432.62     1387.53     71.69 o 
  12   2   8      923.51      868.62     58.05 o 
  14   2   8      236.51      272.12     37.45 o 
  16   2   8       36.15       65.71     29.48 o 
  18   2   8     1545.95     1474.51     81.67 o 
  20   2   8      732.96      726.52     93.18 o 
  22   2   8      518.70      535.35     57.77 o 
  24   2   8       25.91       12.64     34.86 o 
  26   2   8       27.72        5.19     37.83 o 
  28   2   8       28.40       37.77     49.78 o 
  30   2   8       17.57       34.06     53.06 o 
  32   2   8       17.18        1.84     59.44 o 
 -33   3   8       10.04        0.00     61.83 o 
 -31   3   8        8.43        0.00     70.35 o 
 -29   3   8      149.28       73.63     45.70 o 
 -27   3   8      246.81      255.77     71.24 o 
 -25   3   8      183.52      194.13     37.60 o 
 -23   3   8      213.10      224.17     35.50 o 
 -21   3   8        7.75       19.97     24.36 o 
 -19   3   8       72.55       92.81     27.04 o 
 -17   3   8      145.95      153.89     29.06 o 
 -15   3   8      233.58      298.13     33.19 o 
 -13   3   8      274.10      225.90     38.48 o 
 -11   3   8      130.69       93.81     34.02 o 
  -9   3   8       77.72       63.16     22.77 o 
  -7   3   8      216.33      243.45     27.62 o 
  -5   3   8     1008.65     1004.84     44.25 o 
  -3   3   8      493.67      505.34     32.38 o 
  -1   3   8      104.70      155.44     20.56 o 
   1   3   8      339.30      432.87     27.46 o 
   3   3   8      523.10      606.23     30.67 o 
   5   3   8       23.39       33.78     20.34 o 
   7   3   8      325.43      360.56     42.29 o 
   9   3   8      223.14      229.84     37.36 o 
  11   3   8      383.67      393.98     56.40 o 
  13   3   8      113.09       91.04     40.99 o 
  15   3   8      766.52      795.86     65.66 o 
  17   3   8      820.84      999.64     77.30 o 
  19   3   8      431.49      438.59     55.71 o 
  21   3   8       18.28       47.96     39.37 o 
  23   3   8      121.15       38.50     40.52 o 
  25   3   8        8.93        0.00     41.28 o 
  27   3   8       30.65        2.41     46.24 o 
  29   3   8        4.01       53.45     54.16 o 
  31   3   8       14.78        0.00     68.47 o 
 -30   4   8        7.06       68.84     57.77 o 
 -28   4   8       67.45       52.68     56.37 o 
 -26   4   8       90.56      174.72     73.96 o 
 -24   4   8        6.18       17.50     40.92 o 
 -22   4   8        4.78        0.00     36.87 o 
 -20   4   8        0.48       40.37     38.77 o 
 -18   4   8       83.52       91.71     32.50 o 
 -16   4   8      298.47      257.30     37.50 o 
 -14   4   8      131.12      147.86     33.16 o 
 -12   4   8      171.23      195.23     33.09 o 
 -10   4   8      143.84      149.96     34.65 o 
  -8   4   8      149.84       93.24     38.94 o 
  -6   4   8      160.89      276.76     50.69 o 
  -4   4   8      446.93      464.53     39.27 o 
  -2   4   8      279.60      334.09     33.02 o 
   0   4   8      165.22      151.53     32.03 o 
   2   4   8      169.20      177.83     40.71 o 
   4   4   8       17.64        0.00     28.02 o 
   6   4   8      185.34      166.13     48.49 o 
   8   4   8       28.90       35.26     33.20 o 
  10   4   8      403.39      395.64     71.18 o 
  12   4   8       50.14       52.71     37.04 o 
  14   4   8      610.22      596.43     62.48 o 
  16   4   8      371.12      449.43     62.01 o 
  18   4   8        3.47       76.35     45.79 o 
  20   4   8       77.41       22.94     45.35 o 
  22   4   8       23.42        0.00     41.81 o 
  24   4   8       57.33       68.88     48.65 o 
  26   4   8        9.47       39.12     54.98 o 
  28   4   8       19.70        0.20     62.75 o 
 -25   5   8        4.14      128.28     61.30 o 
 -23   5   8       14.81        0.00     54.13 o 
 -21   5   8       39.95        0.00     89.80 o 
 -19   5   8        1.98       53.04     46.53 o 
 -17   5   8       55.84       90.29     48.61 o 
 -15   5   8       34.85       92.46     45.17 o 
 -13   5   8       60.47       61.04     36.19 o 
 -11   5   8       57.82       61.80     34.56 o 
  -9   5   8       70.02       64.01     34.22 o 
  -7   5   8       74.48       41.37     33.03 o 
  -5   5   8      163.66      125.04     45.07 o 
  -3   5   8      461.96      475.02     55.91 o 
  -1   5   8      134.86      110.74     48.25 o 
   1   5   8       55.11       42.17     44.83 o 
   3   5   8      152.74      141.63     56.18 o 
   5   5   8        6.71        5.51     37.66 o 
   7   5   8        7.49        0.00     39.05 o 
   9   5   8       54.69       70.29     42.54 o 
  11   5   8       66.57       22.63     44.66 o 
  13   5   8       31.38        0.00     42.78 o 
  15   5   8       30.21       49.82     50.11 o 
  17   5   8        7.66       73.22     64.57 o 
  19   5   8       10.58        0.00     48.88 o 
  21   5   8       10.23       26.41     63.01 o 
  23   5   8        8.17        0.00     63.10 o 
 -18   6   8       14.90       20.58     65.08 o 
 -16   6   8        6.02       68.48     57.60 o 
 -14   6   8       14.01       12.95     53.20 o 
 -12   6   8       28.52        0.00     51.76 o 
 -10   6   8        4.63       72.65     76.60 o 
  -8   6   8      159.49      119.91     57.55 o 
  -6   6   8      124.03      166.25     65.13 o 
  -4   6   8      160.79      150.81     66.08 o 
  -2   6   8       50.17        0.00     56.62 o 
   0   6   8       13.48        0.00     62.48 o 
   2   6   8       53.37       33.62     60.13 o 
   4   6   8        3.67      131.08     62.73 o 
   6   6   8      128.47       99.86     64.05 o 
   8   6   8        0.22       17.26     65.57 o 
  10   6   8        8.24        0.00     58.49 o 
  12   6   8        8.82        0.00     57.15 o 
  14   6   8        1.14       38.52     62.36 o 
 -38   0   9       11.43        0.00     81.15 o 
 -36   0   9        1.31      114.74     70.81 o 
 -34   0   9       72.67       56.28     58.32 o 
 -32   0   9      389.62      506.93     75.40 o 
 -30   0   9      122.57      115.68     51.15 o 
 -28   0   9     1038.77     1099.65     95.15 o 
 -26   0   9      577.06      673.89     72.94 o 
 -24   0   9      149.69      119.13     36.41 o 
 -22   0   9     1300.65     1225.90     73.93 o 
 -20   0   9      943.35      847.36     58.98 o 
 -18   0   9     1468.98     1503.48     75.75 o 
 -16   0   9     1814.74     1992.32     79.26 o 
 -14   0   9      253.37      334.32     54.85 o 
 -12   0   9    13178.62    12883.08    343.19 o 
 -10   0   9      894.69      969.85     52.69 o 
  -8   0   9    16597.05    17631.69    456.12 o 
  -6   0   9     3429.78     3342.81    121.61 o 
  -4   0   9      200.33      188.96     24.69 o 
  -2   0   9      212.74      239.77     26.34 o 
   0   0   9     6219.30     5901.49    168.52 o 
   2   0   9     2271.45     2280.72    158.36 o 
   4   0   9        4.08       17.94     19.25 o 
   6   0   9     2015.87     2168.53     78.36 o 
   8   0   9      975.95      996.97     56.52 o 
  10   0   9      786.39      806.21     78.11 o 
  12   0   9      246.50      401.59     80.33 o 
  14   0   9       84.43      118.20     25.85 o 
  16   0   9      579.76      756.20     82.95 o 
  18   0   9       76.38      128.55     66.29 o 
  20   0   9       11.93        0.00     32.37 o 
  22   0   9        0.00        0.00     57.08 o 
  24   0   9       24.01       38.00     61.77 o 
  26   0   9        1.18      103.80     84.56 o 
  28   0   9        4.40       24.09     89.25 o 
  30   0   9        2.58      109.62     86.83 o 
  32   0   9       15.72       71.14     98.15 o 
  34   0   9       21.13        0.00     83.75 o 
 -37   1   9        0.46       92.31     68.44 o 
 -35   1   9        9.10       22.70     44.49 o 
 -33   1   9       93.93      126.34     42.14 o 
 -31   1   9      106.91       61.09     49.46 o 
 -29   1   9      157.89      148.34     32.47 o 
 -27   1   9      193.62      280.46     36.07 o 
 -25   1   9      613.00      596.89     44.92 o 
 -23   1   9       36.90       85.00     24.17 o 
 -21   1   9      490.61      538.85     38.56 o 
 -19   1   9       35.75       27.98     18.62 o 
 -17   1   9      150.54      163.71     29.64 o 
 -15   1   9       55.95       86.37     17.06 o 
 -13   1   9     4527.01     4192.59    102.18 o 
 -11   1   9     4092.53     3462.93     87.93 o 
  -9   1   9     1493.43     1507.23     51.82 o 
  -7   1   9     4067.02     3670.30     81.15 o 
  -5   1   9     9733.98    10075.15    204.62 o 
  -3   1   9     1922.05     2196.02     58.02 o 
  -1   1   9      731.71      767.78     31.15 o 
   1   1   9     5198.97     4997.22    104.44 o 
   3   1   9      924.20     1008.96     36.68 o 
   5   1   9      959.18     1138.19     39.33 o 
   7   1   9      616.08      746.21     42.63 o 
   9   1   9     1682.94     1720.59     49.78 o 
  11   1   9      942.57      944.05     43.03 o 
  13   1   9     1417.11     1470.19     53.19 o 
  15   1   9      315.29      301.93     35.30 o 
  17   1   9      782.23      858.70     98.91 o 
  19   1   9     1494.19     1644.08    141.94 o 
  21   1   9      256.22      301.20     40.92 o 
  23   1   9      247.20      206.07     45.00 o 
  25   1   9       53.91       33.74     51.03 o 
  27   1   9      147.76      186.29     70.64 o 
  29   1   9       19.93        0.00     59.39 o 
  31   1   9       51.59       47.38     68.49 o 
  33   1   9       19.99        0.00     68.81 o 
 -36   2   9       22.30       23.20     81.07 o 
 -34   2   9       34.48       42.49     51.47 o 
 -32   2   9       94.32      139.00     47.55 o 
 -30   2   9       29.60       61.70     35.53 o 
 -28   2   9       67.09       22.32     30.90 o 
 -26   2   9       77.43      125.30     31.80 o 
 -24   2   9       87.50       88.65     29.13 o 
 -22   2   9      259.70      268.79     34.31 o 
 -20   2   9      123.50      120.77     30.19 o 
 -18   2   9      170.68      163.81     25.73 o 
 -16   2   9      307.18      295.77     29.80 o 
 -14   2   9      464.79      519.75     36.75 o 
 -12   2   9       41.81       49.38     19.62 o 
 -10   2   9      805.27      762.39     41.60 o 
  -8   2   9      428.01      453.93     42.61 o 
  -6   2   9      132.34      165.96     23.92 o 
  -4   2   9     4161.71     4014.89     91.00 o 
  -2   2   9     2981.39     2944.54     71.29 o 
   0   2   9      776.92      928.15     37.93 o 
   2   2   9     2716.26     2764.24     67.14 o 
   4   2   9     1509.86     1618.64     48.44 o 
   6   2   9     1135.56     1264.29     44.18 o 
   8   2   9      925.54      848.23     38.14 o 
  10   2   9      197.37      229.30     34.16 o 
  12   2   9       71.67       82.40     31.76 o 
  14   2   9      119.08      106.57     31.65 o 
  16   2   9      295.21      384.03     47.27 o 
  18   2   9       48.34       84.52     33.75 o 
  20   2   9      516.55      527.33     55.54 o 
  22   2   9      310.98      237.60     46.00 o 
  24   2   9       13.88        0.00     39.96 o 
  26   2   9       31.28       58.53     43.60 o 
  28   2   9       28.30       19.18     50.74 o 
  30   2   9       20.35        0.00     57.58 o 
  32   2   9       12.02        0.00     75.61 o 
 -33   3   9       11.34       71.99     69.23 o 
 -31   3   9       14.55        0.00     56.19 o 
 -29   3   9       51.65       32.83     43.56 o 
 -27   3   9        6.52       74.46     41.41 o 
 -25   3   9      254.62      244.82     40.28 o 
 -23   3   9       13.44       38.32     29.85 o 
 -21   3   9       79.01       36.97     26.90 o 
 -19   3   9      277.58      279.69     36.26 o 
 -17   3   9      421.28      404.49     40.50 o 
 -15   3   9      887.58      617.98     63.19 o 
 -13   3   9      141.31      108.54     24.80 o 
 -11   3   9      457.18      485.40     37.27 o 
  -9   3   9       29.92       19.36     20.19 o 
  -7   3   9      344.87      368.26     31.44 o 
  -5   3   9      327.50      387.88     33.80 o 
  -3   3   9      172.28      174.48     22.28 o 
  -1   3   9      244.28      274.58     25.72 o 
   1   3   9       42.70       78.64     17.63 o 
   3   3   9     1299.53     1446.50     51.67 o 
   5   3   9       48.98       48.79     25.92 o 
   7   3   9     1149.53     1338.70     77.26 o 
   9   3   9       13.14       65.21     31.34 o 
  11   3   9       75.95       61.56     33.69 o 
  13   3   9      329.18      379.69     68.24 o 
  15   3   9      489.96      530.84    113.51 o 
  17   3   9      933.34      893.95     74.13 o 
  19   3   9       66.09        0.00     38.07 o 
  21   3   9       60.35       59.80     50.63 o 
  23   3   9       47.07       79.91     43.78 o 
  25   3   9       87.40       68.33     46.66 o 
  27   3   9       13.27       25.38     48.09 o 
  29   3   9       11.89        0.00     60.17 o 
 -30   4   9       25.62      130.71     61.93 o 
 -28   4   9        2.56       36.63     55.43 o 
 -26   4   9        8.76       43.41     46.85 o 
 -24   4   9       73.70       65.66     45.16 o 
 -22   4   9      221.46      231.49     50.40 o 
 -20   4   9       39.69       14.07     32.54 o 
 -18   4   9       25.91       34.47     31.19 o 
 -16   4   9       50.62       41.14     30.69 o 
 -14   4   9      548.36      542.94     70.93 o 
 -12   4   9      158.52      203.70     51.38 o 
 -10   4   9        8.16        5.52     25.77 o 
  -8   4   9       65.50      138.23     32.96 o 
  -6   4   9      298.32      232.16     33.62 o 
  -4   4   9      229.42      280.97     33.58 o 
  -2   4   9      356.81      381.23     40.77 o 
   0   4   9       24.99        8.20     31.26 o 
   2   4   9       72.08      123.42     35.24 o 
   4   4   9       45.03       59.97     61.35 o 
   6   4   9      382.42      283.82     66.37 o 
   8   4   9      137.60       77.15     36.94 o 
  10   4   9       14.50       98.76     39.12 o 
  12   4   9       60.75       49.73     50.28 o 
  14   4   9        4.57        0.00     38.68 o 
  16   4   9      106.94       51.42     42.57 o 
  18   4   9       12.32        0.00     42.78 o 
  20   4   9        5.07       23.14     64.11 o 
  22   4   9        8.47        0.00     45.88 o 
  24   4   9        8.44        0.00     51.12 o 
  26   4   9       23.91        0.00     58.64 o 
 -25   5   9       33.49      132.16     55.60 o 
 -23   5   9        1.97        0.00     54.12 o 
 -21   5   9       29.38        0.00     46.06 o 
 -19   5   9       36.38       32.90     45.04 o 
 -17   5   9       72.16      166.60     50.11 o 
 -15   5   9      152.79      213.31     44.54 o 
 -13   5   9       53.14       47.67     35.14 o 
 -11   5   9      175.85      154.29     41.31 o 
  -9   5   9      272.92      404.78     47.85 o 
  -7   5   9       59.05       31.28     33.86 o 
  -5   5   9      169.58      111.01     44.27 o 
  -3   5   9       26.16       79.32     39.79 o 
  -1   5   9       38.90       86.12     47.51 o 
   1   5   9       43.72        2.04     41.32 o 
   3   5   9       74.93        1.74     45.64 o 
   5   5   9       79.15        9.20     44.60 o 
   7   5   9      156.10      188.54     50.90 o 
   9   5   9       66.59      115.90     70.43 o 
  11   5   9       90.35       17.82     45.96 o 
  13   5   9       51.95        0.00     47.90 o 
  15   5   9       80.43       28.56     50.87 o 
  17   5   9       25.83        0.00     48.93 o 
  19   5   9       29.59      123.71     69.74 o 
  21   5   9       10.96        0.00     60.68 o 
 -16   6   9        1.30       30.73     57.92 o 
 -14   6   9       19.68        0.00     72.28 o 
 -12   6   9        2.23        0.00     79.12 o 
 -10   6   9       39.71      136.37     77.29 o 
  -8   6   9       18.90        0.00     52.26 o 
  -6   6   9       34.87      102.85     73.42 o 
  -4   6   9       10.62        0.00     64.32 o 
  -2   6   9        0.87        0.00     62.04 o 
   0   6   9        9.39      160.57     64.48 o 
   2   6   9        4.16       17.57     59.43 o 
   4   6   9       12.08        0.00     59.55 o 
   6   6   9       10.63        0.00     58.74 o 
   8   6   9       26.31       36.55     91.60 o 
  10   6   9        1.04       41.68     72.49 o 
  12   6   9       21.36        0.00     65.62 o 
  14   6   9       26.41      113.14     74.59 o 
 -38   0  10        0.05        7.48     80.27 o 
 -36   0  10        7.19       24.76     72.77 o 
 -34   0  10       59.11      102.72     62.08 o 
 -32   0  10       10.92        0.00     50.46 o 
 -30   0  10       21.24        0.00     45.48 o 
 -28   0  10      169.17      268.59     60.74 o 
 -26   0  10      244.90      313.15     54.19 o 
 -24   0  10      164.00      134.61     56.01 o 
 -22   0  10      172.84      202.67     60.75 o 
 -20   0  10        0.19       13.64     27.07 o 
 -18   0  10     1622.50     1644.80     83.82 o 
 -16   0  10      203.03      173.25     28.41 o 
 -14   0  10        0.24       23.80     21.19 o 
 -12   0  10       25.13       36.91     22.35 o 
 -10   0  10      375.30      457.83     38.99 o 
  -8   0  10     7865.37     7900.30    221.07 o 
  -6   0  10     3375.38     3268.23    106.30 o 
  -4   0  10     9554.36     9333.88    255.71 o 
  -2   0  10     2256.87     2076.82     76.00 o 
   0   0  10      767.81     1029.63     55.26 o 
   2   0  10       20.93       50.88     31.04 o 
   4   0  10       31.61       13.56     19.56 o 
   6   0  10      609.38      648.13     44.44 o 
   8   0  10      540.30      812.87     87.29 o 
  10   0  10      512.71      618.34     55.98 o 
  12   0  10       49.10       51.88     23.02 o 
  14   0  10     1050.37     1420.41     70.08 o 
  16   0  10      404.46      441.92     94.59 o 
  18   0  10      326.48      314.18     83.35 o 
  20   0  10      138.90      155.55     86.67 o 
  22   0  10       14.60      153.93     83.92 o 
  24   0  10      259.98      213.62    102.36 o 
  26   0  10       30.97        0.00     75.83 o 
  28   0  10        0.73        5.82     86.02 o 
  30   0  10       38.25      120.62    114.80 o 
  32   0  10        3.80       49.96    100.73 o 
 -37   1  10       19.38        0.00     50.22 o 
 -35   1  10        5.55       22.81     44.10 o 
 -33   1  10       15.63       58.20     39.26 o 
 -31   1  10       11.45       51.67     35.67 o 
 -29   1  10      606.73      682.72     63.40 o 
 -27   1  10      292.60      290.99     35.36 o 
 -25   1  10      304.31      318.48     37.03 o 
 -23   1  10      942.63      791.63     49.57 o 
 -21   1  10      439.52      386.38     49.90 o 
 -19   1  10      609.20      603.30     40.71 o 
 -17   1  10     1140.05     1233.04     55.50 o 
 -15   1  10      744.54      793.03     43.49 o 
 -13   1  10      278.79      266.82     25.63 o 
 -11   1  10      773.25      887.17     42.99 o 
  -9   1  10      951.35     1131.18     46.09 o 
  -7   1  10     9568.95     9879.68    190.84 o 
  -5   1  10     2002.19     1854.95     51.90 o 
  -3   1  10     5689.52     5708.06    141.00 o 
  -1   1  10       45.87       50.75     13.33 o 
   1   1  10     1462.07     1467.25     45.56 o 
   3   1  10      156.10      183.73     24.86 o 
   5   1  10      268.71      323.83     23.72 o 
   7   1  10     2737.33     2594.26     69.06 o 
   9   1  10      477.22      525.56     29.30 o 
  11   1  10     1531.12     1591.34     58.95 o 
  13   1  10      135.77      166.88     25.58 o 
  15   1  10      223.03      320.66     63.52 o 
  17   1  10      108.35      138.90     32.45 o 
  19   1  10        2.64       19.52     29.92 o 
  21   1  10      188.81      240.13     68.73 o 
  23   1  10       56.92       76.32     51.46 o 
  25   1  10       22.98       40.73     45.67 o 
  27   1  10        3.54        0.00     85.05 o 
  29   1  10       63.48        0.00     61.34 o 
  31   1  10        5.44       97.88     67.61 o 
  33   1  10       26.66       74.19     82.30 o 
 -36   2  10       16.70       15.07     84.23 o 
 -34   2  10       11.37        0.00     51.07 o 
 -32   2  10        8.32       37.30     39.64 o 
 -30   2  10       71.10       56.60     34.55 o 
 -28   2  10        2.10       27.44     30.46 o 
 -26   2  10       21.18       51.16     30.18 o 
 -24   2  10       34.51       21.35     25.76 o 
 -22   2  10      174.16      137.59     29.28 o 
 -20   2  10      163.61      148.45     27.99 o 
 -18   2  10      200.64      197.86     29.23 o 
 -16   2  10     1159.21      993.36     52.69 o 
 -14   2  10        7.52       38.55     20.31 o 
 -12   2  10      205.55      266.21     30.29 o 
 -10   2  10      466.11      492.29     34.96 o 
  -8   2  10      115.75      124.77     21.39 o 
  -6   2  10     1914.66     2020.32     58.17 o 
  -4   2  10     1340.89     1391.99     47.94 o 
  -2   2  10     1725.70     1584.97     50.55 o 
   0   2  10      887.93      971.89     38.80 o 
   2   2  10      434.47      507.92     28.21 o 
   4   2  10      262.47      301.70     24.25 o 
   6   2  10      176.97      173.94     19.52 o 
   8   2  10      665.53      626.11     66.61 o 
  10   2  10      375.29      458.61     77.16 o 
  12   2  10      175.13      184.35     35.17 o 
  14   2  10      106.92      123.74     33.97 o 
  16   2  10       55.07       32.33     30.36 o 
  18   2  10      366.49      362.64     47.81 o 
  20   2  10      623.23      655.68     72.71 o 
  22   2  10       33.64        0.00     40.60 o 
  24   2  10        3.97       32.97     39.94 o 
  26   2  10        5.33       20.70     42.62 o 
  28   2  10      107.38       46.77     51.91 o 
  30   2  10       18.21       73.22     62.13 o 
  32   2  10       15.43        0.00     84.15 o 
 -33   3  10        0.19        0.00     64.89 o 
 -31   3  10       25.28       20.21     52.92 o 
 -29   3  10        5.00       50.83     47.95 o 
 -27   3  10       30.38       47.17     34.21 o 
 -25   3  10       31.39      105.63     35.02 o 
 -23   3  10      245.84      234.19     38.10 o 
 -21   3  10      283.83      251.16     37.96 o 
 -19   3  10      378.48      397.62     40.32 o 
 -17   3  10      137.45       60.56     27.03 o 
 -15   3  10       26.47       31.76     25.88 o 
 -13   3  10       80.57      112.94     37.10 o 
 -11   3  10      147.35      242.40     30.57 o 
  -9   3  10       81.28       98.47     40.52 o 
  -7   3  10      609.83      632.54     41.37 o 
  -5   3  10      103.48      120.55     23.68 o 
  -3   3  10      323.94      369.92     32.60 o 
  -1   3  10      202.34      217.52     23.33 o 
   1   3  10      458.55      467.83     47.19 o 
   3   3  10      174.12      206.94     28.43 o 
   5   3  10       70.23       11.45     26.65 o 
   7   3  10      196.03      117.29     33.89 o 
   9   3  10        0.05        0.00     27.87 o 
  11   3  10       29.56       27.47     38.35 o 
  13   3  10       50.92       86.31     38.39 o 
  15   3  10      350.21      232.29     68.75 o 
  17   3  10      174.24      236.54     49.01 o 
  19   3  10      120.33      100.08     43.98 o 
  21   3  10        6.72       31.14     42.85 o 
  23   3  10      127.25       70.49     43.53 o 
  25   3  10       43.53       10.11     60.97 o 
  27   3  10       39.18       86.81     53.01 o 
  29   3  10       42.23       44.55     71.20 o 
 -30   4  10       49.35       22.94     60.05 o 
 -28   4  10        3.11       77.67     67.17 o 
 -26   4  10      197.02      294.42     61.12 o 
 -24   4  10       49.67       50.78     45.42 o 
 -22   4  10       85.49      109.13     38.89 o 
 -20   4  10        2.49        3.23     33.40 o 
 -18   4  10       75.13       46.78     32.06 o 
 -16   4  10      214.95      170.96     35.60 o 
 -14   4  10      117.88      153.77     35.70 o 
 -12   4  10      471.83      412.96     65.55 o 
 -10   4  10      309.82      235.96     43.68 o 
  -8   4  10      487.65      481.01     43.01 o 
  -6   4  10     1340.85     1417.49     67.73 o 
  -4   4  10     1905.62     1615.16     72.95 o 
  -2   4  10      173.27      145.53     39.52 o 
   0   4  10       44.48       85.74     43.32 o 
   2   4  10       47.38        2.70     38.26 o 
   4   4  10      234.67      219.91     44.03 o 
   6   4  10      255.24      265.65     45.89 o 
   8   4  10       85.48       50.51     37.35 o 
  10   4  10       65.38       29.74     37.24 o 
  12   4  10      244.71      183.93     74.44 o 
  14   4  10      152.39       88.56     55.98 o 
  16   4  10       20.47        0.00     39.97 o 
  18   4  10       60.10        2.99     47.45 o 
  20   4  10       81.16      150.66     55.29 o 
  22   4  10      104.98       69.65     52.84 o 
  24   4  10        0.40        0.00     50.54 o 
  26   4  10        3.96       64.71     63.86 o 
 -25   5  10        7.18       94.53     58.44 o 
 -23   5  10        3.84        0.00     48.74 o 
 -21   5  10       17.08        0.00     51.14 o 
 -19   5  10       25.51        6.57     47.53 o 
 -17   5  10       27.05       78.01     67.11 o 
 -15   5  10        6.32        0.00     37.26 o 
 -13   5  10      113.72      121.95     39.07 o 
 -11   5  10      116.03      132.98     41.50 o 
  -9   5  10       58.16       41.22     36.31 o 
  -7   5  10       83.14      108.84     46.60 o 
  -5   5  10      312.39      304.51     53.75 o 
  -3   5  10      104.83      176.95     56.10 o 
  -1   5  10       26.72        0.00     43.88 o 
   1   5  10       32.77        2.51     44.71 o 
   3   5  10      117.56      111.08     49.28 o 
   5   5  10       28.81      103.98     49.44 o 
   7   5  10      130.44       67.84     52.02 o 
   9   5  10       51.91       86.55     64.41 o 
  11   5  10       49.26      116.60     49.46 o 
  13   5  10       20.74        0.00     46.20 o 
  15   5  10       39.86        0.66     54.71 o 
  17   5  10        5.41       10.11     51.77 o 
  19   5  10       43.30       58.29     56.88 o 
  21   5  10        2.10       29.96     65.92 o 
 -16   6  10       13.17       76.92     58.72 o 
 -14   6  10       14.72        0.00     99.92 o 
 -12   6  10        1.96       55.78     76.97 o 
 -10   6  10        3.55        0.00     55.14 o 
  -8   6  10       10.55       82.98     67.26 o 
  -6   6  10       22.54       66.10     66.61 o 
  -4   6  10       39.33      151.76     71.27 o 
  -2   6  10      103.75       10.15     60.00 o 
   0   6  10       66.02       63.82     86.91 o 
   2   6  10       38.60        0.00     60.05 o 
   4   6  10       14.29       95.02     66.70 o 
   6   6  10       56.60      127.86     70.83 o 
   8   6  10       12.64       59.68     73.76 o 
  10   6  10       15.48       54.14     74.69 o 
  12   6  10        5.59       14.82     69.42 o 
 -36   0  11       16.16        0.00     70.13 o 
 -34   0  11        0.45       49.63     62.68 o 
 -32   0  11       26.19       55.91     57.74 o 
 -30   0  11       93.57       68.53     51.58 o 
 -28   0  11      306.34      325.19     62.72 o 
 -26   0  11       49.48       70.25     53.41 o 
 -24   0  11     1857.96     1822.57    117.41 o 
 -22   0  11      699.41      634.82     66.90 o 
 -20   0  11      139.18      160.43     34.93 o 
 -18   0  11     2898.11     2637.04    103.45 o 
 -16   0  11      374.04      321.77     38.74 o 
 -14   0  11      131.43      191.67     37.72 o 
 -12   0  11        5.97       21.03     21.70 o 
 -10   0  11       73.37      112.32     24.13 o 
  -8   0  11      360.98      420.25     38.81 o 
  -6   0  11     1227.52     1661.24     72.61 o 
  -4   0  11    11668.71    12627.13    338.94 o 
  -2   0  11     2798.04     2421.18     87.26 o 
   0   0  11        4.51        3.94     19.43 o 
   2   0  11      271.21      286.99     33.78 o 
   4   0  11      568.07      533.80     48.68 o 
   6   0  11     2454.68     2803.63     99.21 o 
   8   0  11      393.83      409.16     39.69 o 
  10   0  11       28.07       15.10     24.35 o 
  12   0  11      154.91      169.86     38.09 o 
  14   0  11      605.74      601.33     62.16 o 
  16   0  11        3.42       23.14     36.55 o 
  18   0  11       76.44       86.08     58.55 o 
  20   0  11        0.55       83.43     81.17 o 
  22   0  11      497.64      420.65    126.31 o 
  24   0  11        0.03        0.16     69.85 o 
  26   0  11       57.11       70.34     78.74 o 
  28   0  11        0.72      108.01    100.73 o 
  30   0  11       10.88      167.99    117.55 o 
  32   0  11        0.30       93.94    103.48 o 
 -37   1  11        0.36       71.88     56.98 o 
 -35   1  11       26.40        4.27     46.91 o 
 -33   1  11       11.75       42.35     41.88 o 
 -31   1  11        1.26        0.00     34.88 o 
 -29   1  11       75.09      131.44     35.96 o 
 -27   1  11        4.16       26.76     30.98 o 
 -25   1  11      222.85      211.36     34.87 o 
 -23   1  11      273.31      269.93     34.11 o 
 -21   1  11      132.42      128.12     27.39 o 
 -19   1  11      210.27      197.22     28.01 o 
 -17   1  11      329.63      430.55     35.35 o 
 -15   1  11      458.39      576.55     60.70 o 
 -13   1  11      359.97      433.68     32.68 o 
 -11   1  11      173.53      164.47     18.60 o 
  -9   1  11      937.30      939.87     38.37 o 
  -7   1  11      838.39      899.04     46.01 o 
  -5   1  11     2180.00     2146.22     58.26 o 
  -3   1  11     1415.33     1485.27     50.95 o 
  -1   1  11     1126.07     1204.92     43.55 o 
   1   1  11     1558.89     1621.51     50.15 o 
   3   1  11      681.60      776.86     35.89 o 
   5   1  11      212.58      230.36     22.80 o 
   7   1  11     2421.65     2382.92     67.75 o 
   9   1  11      596.64      552.46     31.89 o 
  11   1  11      473.38      496.48     33.27 o 
  13   1  11      443.78      544.44     62.48 o 
  15   1  11       35.83       92.39     32.28 o 
  17   1  11      159.21      209.87     35.93 o 
  19   1  11      385.80      416.52     53.36 o 
  21   1  11      232.61      222.94     49.31 o 
  23   1  11      110.72      113.00     45.97 o 
  25   1  11       54.26        0.00     61.97 o 
  27   1  11      164.17      201.64     82.02 o 
  29   1  11        4.56        0.00     74.94 o 
  31   1  11       29.42       26.63    127.25 o 
 -34   2  11        3.50       20.41     58.75 o 
 -32   2  11       15.70        0.00     39.28 o 
 -30   2  11       22.21       47.66     36.53 o 
 -28   2  11       17.66        0.00     30.89 o 
 -26   2  11      193.93      184.29     35.19 o 
 -24   2  11      207.56      174.61     33.80 o 
 -22   2  11      103.42      129.53     34.48 o 
 -20   2  11      343.23      336.37     37.13 o 
 -18   2  11      742.18      649.26     46.19 o 
 -16   2  11      329.42      344.03     34.61 o 
 -14   2  11      861.06      876.69     49.29 o 
 -12   2  11       48.19       48.55     20.69 o 
 -10   2  11      114.55       88.52     33.17 o 
  -8   2  11      144.11      179.73     26.93 o 
  -6   2  11      514.57      506.11     34.95 o 
  -4   2  11     2058.29     1951.64     58.41 o 
  -2   2  11      940.24     1050.13     42.76 o 
   0   2  11       73.07      121.55     25.56 o 
   2   2  11     1330.90     1461.62     49.04 o 
   4   2  11      343.60      380.17     28.26 o 
   6   2  11       19.80       10.13     19.53 o 
   8   2  11       89.13       99.59     29.86 o 
  10   2  11       19.53        0.00     24.87 o 
  12   2  11       84.15      108.19     31.20 o 
  14   2  11      157.41      214.96     38.94 o 
  16   2  11      753.64      617.70     58.94 o 
  18   2  11      131.60      167.41     41.49 o 
  20   2  11       17.51       54.29     38.71 o 
  22   2  11        7.98        0.00     41.00 o 
  24   2  11        5.65        0.00     40.38 o 
  26   2  11        6.68       43.30     49.94 o 
  28   2  11       14.20       44.95     54.60 o 
  30   2  11       35.32        0.00     77.41 o 
 -33   3  11        3.40        0.00     68.40 o 
 -31   3  11       26.98        0.00     53.21 o 
 -29   3  11       33.09       35.25     46.26 o 
 -27   3  11      123.77       52.83     39.28 o 
 -25   3  11       17.37       36.92     34.04 o 
 -23   3  11      430.72      516.23     50.21 o 
 -21   3  11      281.59      265.07     37.50 o 
 -19   3  11      123.43       75.76     29.19 o 
 -17   3  11       75.15       88.54     30.82 o 
 -15   3  11      457.78      473.67     42.00 o 
 -13   3  11      544.16      528.10     49.56 o 
 -11   3  11     1216.15     1219.99     61.63 o 
  -9   3  11      495.77      490.90     39.13 o 
  -7   3  11       14.52       19.62     20.95 o 
  -5   3  11       45.63       27.57     22.24 o 
  -3   3  11      186.99      207.53     28.24 o 
  -1   3  11      404.70      421.34     34.13 o 
   1   3  11       59.19       95.84     22.74 o 
   3   3  11       57.58       97.04     30.53 o 
   5   3  11        0.54       18.18     30.32 o 
   7   3  11      483.19      447.82     48.81 o 
   9   3  11       96.05      147.62     36.48 o 
  11   3  11       21.00       41.32     33.56 o 
  13   3  11      525.30      503.52     94.49 o 
  15   3  11       44.76       13.44     38.90 o 
  17   3  11       21.16       19.56     40.26 o 
  19   3  11        0.85       19.34     40.33 o 
  21   3  11       74.41      138.91     48.74 o 
  23   3  11      129.96      148.49     77.92 o 
  25   3  11       44.29        0.00     45.43 o 
  27   3  11       27.62       67.58     63.46 o 
 -28   4  11       49.48       19.91     50.75 o 
 -26   4  11       15.67        0.00     51.69 o 
 -24   4  11       41.82       25.90     45.15 o 
 -22   4  11       22.53        8.53     36.94 o 
 -20   4  11       32.97       12.05     35.15 o 
 -18   4  11       37.52        6.79     33.28 o 
 -16   4  11        0.54       57.43     32.80 o 
 -14   4  11      222.66      259.03     37.75 o 
 -12   4  11      247.02      197.59     45.45 o 
 -10   4  11       65.24       72.62     31.35 o 
  -8   4  11      185.68      241.73     36.76 o 
  -6   4  11     1646.68     1550.28     72.60 o 
  -4   4  11      485.54      561.80     44.76 o 
  -2   4  11      257.98      310.21     57.84 o 
   0   4  11      102.39       46.85     39.14 o 
   2   4  11      268.81      258.80     53.16 o 
   4   4  11      141.04      131.77     47.61 o 
   6   4  11       13.96       65.00     38.04 o 
   8   4  11      369.54      282.96     65.15 o 
  10   4  11      168.38      180.92     58.45 o 
  12   4  11       49.16       57.80     45.46 o 
  14   4  11      275.82      242.56    109.88 o 
  16   4  11       60.03       86.90     49.30 o 
  18   4  11      166.26       89.54     51.50 o 
  20   4  11       52.90      142.43     53.56 o 
  22   4  11       54.73       35.21    114.49 o 
  24   4  11        5.41       13.70     74.11 o 
 -23   5  11        4.32       51.69     51.81 o 
 -21   5  11       69.55       42.07     53.35 o 
 -19   5  11       10.83        0.00     57.13 o 
 -17   5  11       23.84       76.76     43.15 o 
 -15   5  11       53.31        8.69     40.89 o 
 -13   5  11        8.16       10.50     41.03 o 
 -11   5  11        6.69       35.13     37.82 o 
  -9   5  11       83.11       15.07     47.13 o 
  -7   5  11      285.11      219.16     52.24 o 
  -5   5  11      454.03      520.38     89.25 o 
  -3   5  11      162.50      235.88     61.22 o 
  -1   5  11      300.65      233.86     84.21 o 
   1   5  11       77.52      121.62     52.25 o 
   3   5  11        0.03       47.54     51.03 o 
   5   5  11      154.39      154.85     58.99 o 
   7   5  11       47.51       55.46     50.94 o 
   9   5  11      192.23      126.68     59.36 o 
  11   5  11       26.11        0.00     52.98 o 
  13   5  11       27.41        0.00     49.52 o 
  15   5  11        8.24       66.94     53.50 o 
  17   5  11       29.31      130.11     59.10 o 
  19   5  11       33.18        0.00     55.96 o 
 -14   6  11        9.58        4.70     83.98 o 
 -12   6  11        9.86       61.58     85.41 o 
 -10   6  11        7.40       10.97     71.73 o 
  -8   6  11       35.01       45.74     70.86 o 
  -6   6  11       11.32        0.00     68.20 o 
  -4   6  11       23.97        0.00     90.32 o 
  -2   6  11        1.18       69.06     67.19 o 
   0   6  11        5.41       14.98     85.21 o 
   2   6  11       54.95        0.00     60.24 o 
   4   6  11        5.92        8.87     69.69 o 
   6   6  11       54.91       35.67     70.67 o 
   8   6  11       15.25        0.00     75.27 o 
  10   6  11       12.27        0.00     62.26 o 
 -36   0  12        1.98        4.66     78.28 o 
 -34   0  12        0.11        0.00     61.03 o 
 -32   0  12       21.07       85.93     60.23 o 
 -30   0  12      365.53      488.01     74.75 o 
 -28   0  12       13.70        4.49     48.17 o 
 -26   0  12      763.59      949.92     98.32 o 
 -24   0  12      101.63      113.83     45.25 o 
 -22   0  12      117.02      105.93     40.17 o 
 -20   0  12      123.10       81.57     36.52 o 
 -18   0  12      559.32      452.21     72.85 o 
 -16   0  12      283.35      307.58     46.85 o 
 -14   0  12      259.86      281.84     45.55 o 
 -12   0  12      190.38      207.37     31.64 o 
 -10   0  12       49.92       42.82     22.58 o 
  -8   0  12      314.54      394.47     55.11 o 
  -6   0  12      421.98      453.34     40.91 o 
  -4   0  12      861.65     1017.74     59.19 o 
  -2   0  12      642.12      679.15     63.98 o 
   0   0  12      839.01      932.95     58.92 o 
   2   0  12     3704.90     3633.62    122.25 o 
   4   0  12       20.11       34.77     30.88 o 
   6   0  12     2094.92     2127.48     86.56 o 
   8   0  12       21.74       35.13     44.17 o 
  10   0  12      365.57      418.99     57.17 o 
  12   0  12      131.77      155.44     30.96 o 
  14   0  12      531.27      589.18     59.57 o 
  16   0  12        6.02       46.95     47.61 o 
  18   0  12      109.91       66.78     70.18 o 
  20   0  12      325.14      408.00    116.60 o 
  22   0  12      517.81      625.56    145.39 o 
  24   0  12       18.86       45.43     93.13 o 
  26   0  12      100.83       88.61     84.57 o 
  28   0  12       37.29       41.55     97.82 o 
  30   0  12       21.60       31.85     99.76 o 
 -35   1  12        9.87        0.00     50.66 o 
 -33   1  12        0.17        0.00     40.07 o 
 -31   1  12       16.55       59.48     39.87 o 
 -29   1  12      100.78      114.77     40.05 o 
 -27   1  12       10.21       60.70     32.77 o 
 -25   1  12       47.47       49.86     29.67 o 
 -23   1  12      220.56      176.84     30.73 o 
 -21   1  12      274.24      308.13     34.87 o 
 -19   1  12      738.50      797.31     48.58 o 
 -17   1  12       65.61       93.08     23.94 o 
 -15   1  12      211.99      252.86     28.96 o 
 -13   1  12      344.71      458.70     39.90 o 
 -11   1  12      345.30      347.08     30.55 o 
  -9   1  12       30.64       67.10     18.35 o 
  -7   1  12       48.05       45.25     15.87 o 
  -5   1  12      444.41      510.62     30.17 o 
  -3   1  12      308.31      383.83     26.69 o 
  -1   1  12      807.79      822.44     40.72 o 
   1   1  12     1404.38     1650.53     52.63 o 
   3   1  12       69.14       76.73     20.57 o 
   5   1  12      820.07      892.98     40.79 o 
   7   1  12      172.32      196.38     21.87 o 
   9   1  12      107.96      105.17     22.61 o 
  11   1  12       13.26       60.86     22.23 o 
  13   1  12      174.29      152.09     33.42 o 
  15   1  12     1005.11      859.20     59.12 o 
  17   1  12      484.76      483.68     57.06 o 
  19   1  12       16.37        5.55     37.55 o 
  21   1  12        3.28       30.70     37.34 o 
  23   1  12       74.02      130.35     60.46 o 
  25   1  12      113.53       74.51     68.74 o 
  27   1  12        3.32        0.00     62.72 o 
  29   1  12        1.02       16.71     72.72 o 
  31   1  12        2.34       32.32     80.02 o 
 -34   2  12        3.31        0.00     55.98 o 
 -32   2  12       26.33       33.15     45.23 o 
 -30   2  12       36.39       63.90     37.19 o 
 -28   2  12       69.80       88.45     37.08 o 
 -26   2  12      208.25      169.72     38.57 o 
 -24   2  12      441.38      448.86     45.39 o 
 -22   2  12       30.26       72.46     29.41 o 
 -20   2  12      387.73      335.48     38.22 o 
 -18   2  12     1067.15     1021.30     56.47 o 
 -16   2  12      234.17      236.61     31.54 o 
 -14   2  12       35.50       37.60     23.06 o 
 -12   2  12      448.89      401.20     56.97 o 
 -10   2  12      490.57      503.28     44.55 o 
  -8   2  12      574.37      680.17     45.77 o 
  -6   2  12       53.46       74.82     26.57 o 
  -4   2  12      878.42      961.93     49.87 o 
  -2   2  12     1221.21     1278.48     48.02 o 
   0   2  12      395.37      353.29     26.77 o 
   2   2  12     1345.24     1325.65     53.59 o 
   4   2  12      558.93      561.71     33.28 o 
   6   2  12      369.07      391.25     45.97 o 
   8   2  12      563.91      530.16     50.28 o 
  10   2  12       51.57       53.78     31.13 o 
  12   2  12      286.91      227.09     39.10 o 
  14   2  12       43.44       14.89     33.69 o 
  16   2  12       46.37       64.20     36.82 o 
  18   2  12      207.37      149.50     46.96 o 
  20   2  12      258.46      209.98     46.58 o 
  22   2  12       67.47       65.97     47.12 o 
  24   2  12        1.43        0.00     43.17 o 
  26   2  12       38.87       34.88     53.88 o 
  28   2  12        3.06        0.00     67.60 o 
  30   2  12       17.61       80.30     86.63 o 
 -31   3  12       15.98        0.00     50.68 o 
 -29   3  12       23.86        9.40     39.76 o 
 -27   3  12       69.57      133.10     39.73 o 
 -25   3  12       20.82       15.01     34.03 o 
 -23   3  12       66.81       21.21     32.17 o 
 -21   3  12       24.46       40.28     32.27 o 
 -19   3  12       67.14       83.70     32.67 o 
 -17   3  12      284.63      339.32     40.24 o 
 -15   3  12       41.25       24.43     27.39 o 
 -13   3  12     1915.22     1866.85     88.54 o 
 -11   3  12      171.80      138.78     30.44 o 
  -9   3  12      449.60      492.15     40.48 o 
  -7   3  12      142.31      164.26     36.67 o 
  -5   3  12      136.37      100.20     25.79 o 
  -3   3  12       66.04       96.92     25.65 o 
  -1   3  12      152.89      175.64     27.67 o 
   1   3  12      111.32      116.15     32.23 o 
   3   3  12      372.41      360.28     45.33 o 
   5   3  12       87.93       76.01     33.82 o 
   7   3  12      229.73      272.91     55.52 o 
   9   3  12       24.51       31.71     31.72 o 
  11   3  12      255.91      309.46     54.05 o 
  13   3  12      308.43      249.38     96.09 o 
  15   3  12      107.61      141.50     43.29 o 
  17   3  12       89.30       47.27     42.90 o 
  19   3  12       25.57       42.67     44.27 o 
  21   3  12       66.22      165.18     52.78 o 
  23   3  12       40.26       67.22     52.09 o 
  25   3  12       38.70        0.00     52.05 o 
  27   3  12        2.56       24.73     65.66 o 
 -28   4  12       12.80        0.00     47.94 o 
 -26   4  12        4.91       23.60     54.70 o 
 -24   4  12       40.85       46.31     42.27 o 
 -22   4  12      119.78       76.82     38.65 o 
 -20   4  12        0.31       77.40     38.03 o 
 -18   4  12      122.10      118.64     37.55 o 
 -16   4  12      157.37      159.03     40.00 o 
 -14   4  12      205.02      156.53     37.90 o 
 -12   4  12      164.15      150.06     35.49 o 
 -10   4  12       88.95      105.59     34.11 o 
  -8   4  12      150.81      168.65     35.63 o 
  -6   4  12      100.77      124.92     32.13 o 
  -4   4  12       60.00       56.40     35.97 o 
  -2   4  12      155.27       85.85     45.91 o 
   0   4  12      105.99       42.17     43.90 o 
   2   4  12       47.08       68.54     43.41 o 
   4   4  12       14.62       45.74     39.86 o 
   6   4  12      175.99      201.74     51.02 o 
   8   4  12       61.28       53.89     51.68 o 
  10   4  12      111.59      128.28     46.70 o 
  12   4  12      128.55      180.48     69.05 o 
  14   4  12       40.01      102.89     47.39 o 
  16   4  12      111.93       75.86     48.76 o 
  18   4  12       46.29       24.48     47.57 o 
  20   4  12      102.04      177.64     61.08 o 
  22   4  12        1.31       23.39     57.12 o 
  24   4  12        5.84       14.78     65.16 o 
 -23   5  12       33.25       34.13     54.67 o 
 -21   5  12        1.96        7.19     52.32 o 
 -19   5  12       25.26        6.07     50.96 o 
 -17   5  12        2.73        0.00     42.74 o 
 -15   5  12       58.14       75.42     46.25 o 
 -13   5  12       83.40       51.96     51.52 o 
 -11   5  12       15.70        0.00     57.64 o 
  -9   5  12       32.77       57.67     45.93 o 
  -7   5  12       28.60       27.23     55.73 o 
  -5   5  12       57.08       23.69     54.11 o 
  -3   5  12      214.91      159.41     58.82 o 
  -1   5  12       66.29       91.96     69.96 o 
   1   5  12       97.32      122.06     56.28 o 
   3   5  12       13.48       24.29     51.99 o 
   5   5  12      117.28      149.88     58.67 o 
   7   5  12        6.37       16.76     51.04 o 
   9   5  12      118.22      188.78     67.08 o 
  11   5  12       14.01        0.00     54.82 o 
  13   5  12       10.96       69.38     63.51 o 
  15   5  12        1.17        0.00     52.29 o 
  17   5  12       26.93        0.00     56.14 o 
 -12   6  12        2.94        0.00     83.94 o 
 -10   6  12       64.60       22.45     71.77 o 
  -8   6  12        2.99        0.00     72.17 o 
  -6   6  12       10.79        0.00     68.79 o 
  -4   6  12       20.78        0.00     64.97 o 
  -2   6  12       11.01      110.67     76.92 o 
   0   6  12        0.14       13.50     69.72 o 
   2   6  12       10.13       30.70     67.21 o 
   4   6  12       20.14        0.00     67.64 o 
   6   6  12        6.31        0.00     66.80 o 
 -36   0  13       26.76        0.00     82.08 o 
 -34   0  13        2.12       45.35     72.14 o 
 -32   0  13       50.57        4.10     59.36 o 
 -30   0  13       34.55       57.62     63.85 o 
 -28   0  13        0.00        0.00     43.70 o 
 -26   0  13       36.15       26.81     42.27 o 
 -24   0  13      128.55      187.48     53.63 o 
 -22   0  13       48.21       82.03     43.02 o 
 -20   0  13       83.61       54.68     36.44 o 
 -18   0  13        1.11       14.87     34.72 o 
 -16   0  13       34.42        0.00     28.69 o 
 -14   0  13        0.90       16.36     24.39 o 
 -12   0  13      809.18      989.56     61.52 o 
 -10   0  13       17.35       46.48     23.49 o 
  -8   0  13      399.51      373.72     40.34 o 
  -6   0  13      763.18      929.11     59.57 o 
  -4   0  13     1689.87     2066.49     82.37 o 
  -2   0  13      147.31      156.93     28.76 o 
   0   0  13      616.06      678.61     53.14 o 
   2   0  13      130.11      137.95     31.20 o 
   4   0  13     3120.68     3438.08    139.15 o 
   6   0  13      140.65      155.33     31.31 o 
   8   0  13       91.71      120.10     36.39 o 
  10   0  13        1.95        0.00     27.97 o 
  12   0  13       15.66       57.15     36.14 o 
  14   0  13      952.70     1100.12     99.54 o 
  16   0  13      123.54      135.86     43.14 o 
  18   0  13        0.02       29.59     74.54 o 
  20   0  13        2.10        4.53     81.98 o 
  22   0  13      116.15      175.93     92.98 o 
  24   0  13        3.12      137.92    103.32 o 
  26   0  13        7.38       71.14    100.73 o 
  28   0  13        8.40      134.69    104.77 o 
  30   0  13       17.72       28.46    100.73 o 
 -35   1  13        3.49       34.91     57.55 o 
 -33   1  13        4.41       44.14     48.69 o 
 -31   1  13       17.60        0.00     37.12 o 
 -29   1  13      112.67       89.65     37.01 o 
 -27   1  13      521.72      460.86     49.29 o 
 -25   1  13      259.77      296.11     42.04 o 
 -23   1  13      525.85      437.95     45.10 o 
 -21   1  13       67.30       53.07     38.71 o 
 -19   1  13       71.26       77.85     26.83 o 
 -17   1  13      217.87      269.24     31.96 o 
 -15   1  13      803.76      766.58     48.03 o 
 -13   1  13      302.75      388.85     35.01 o 
 -11   1  13      144.27      129.20     22.12 o 
  -9   1  13      397.13      509.85     35.18 o 
  -7   1  13      647.18      663.99     35.28 o 
  -5   1  13      469.20      502.65     38.75 o 
  -3   1  13      987.02     1291.68     60.46 o 
  -1   1  13      893.12      943.21     45.12 o 
   1   1  13       52.60       55.28     19.33 o 
   3   1  13       52.88       89.71     25.21 o 
   5   1  13      272.25      283.07     26.28 o 
   7   1  13      719.83      786.74     44.24 o 
   9   1  13      526.61      458.95     56.60 o 
  11   1  13      409.63      417.50     45.32 o 
  13   1  13       98.62       50.79     30.69 o 
  15   1  13      165.53       91.51     35.22 o 
  17   1  13      128.23       52.20     46.62 o 
  19   1  13        0.17       33.29     38.29 o 
  21   1  13       20.58      104.88     46.47 o 
  23   1  13       19.79        0.00     50.71 o 
  25   1  13       15.11       32.65     65.99 o 
  27   1  13       16.83       34.09     82.80 o 
  29   1  13       13.19        0.00     97.74 o 
 -34   2  13        0.59        0.00     54.01 o 
 -32   2  13       23.68       27.66     48.34 o 
 -30   2  13        1.36       22.69     41.82 o 
 -28   2  13        5.97        0.00     34.67 o 
 -26   2  13        0.06       41.22     32.44 o 
 -24   2  13      127.26      151.74     34.31 o 
 -22   2  13      391.96      311.65     53.24 o 
 -20   2  13        6.30        0.00     26.20 o 
 -18   2  13      385.47      386.49     43.07 o 
 -16   2  13      853.70      745.43     79.35 o 
 -14   2  13      144.21      124.60     28.25 o 
 -12   2  13      124.31      140.98     27.61 o 
 -10   2  13      196.41      157.00     42.19 o 
  -8   2  13      815.90      917.41     50.43 o 
  -6   2  13      458.64      462.81     36.82 o 
  -4   2  13      169.01      268.61     38.31 o 
  -2   2  13      174.83      243.92     28.57 o 
   0   2  13       51.66      108.20     23.95 o 
   2   2  13      859.70      954.22     56.85 o 
   4   2  13      365.27      352.92     43.53 o 
   6   2  13        6.02       18.88     25.13 o 
   8   2  13       50.41       73.10     30.43 o 
  10   2  13       41.57       27.30     31.34 o 
  12   2  13      470.42      429.36     66.41 o 
  14   2  13      427.63      459.36     51.97 o 
  16   2  13      450.53      387.85     55.74 o 
  18   2  13       71.12       45.40     38.21 o 
  20   2  13       60.08       16.23     39.50 o 
  22   2  13       24.20       16.42     45.81 o 
  24   2  13       36.85        0.65     58.93 o 
  26   2  13       31.67       71.96     57.06 o 
  28   2  13       15.59       20.94     78.51 o 
 -31   3  13       32.35       58.16     53.83 o 
 -29   3  13       21.56       40.96     40.90 o 
 -27   3  13        8.89        0.00     37.73 o 
 -25   3  13       86.98       84.86     37.72 o 
 -23   3  13      160.07      145.76     39.16 o 
 -21   3  13       86.98       68.68     34.36 o 
 -19   3  13      851.33      781.63     56.16 o 
 -17   3  13      402.10      390.49     43.10 o 
 -15   3  13      290.16      258.52     53.72 o 
 -13   3  13     1041.45      946.53     58.39 o 
 -11   3  13       92.63      139.70     32.84 o 
  -9   3  13      190.51      198.15     34.67 o 
  -7   3  13      618.07      655.81     46.12 o 
  -5   3  13      260.92      277.95     34.15 o 
  -3   3  13     2064.09     2039.04     75.57 o 
  -1   3  13      363.96      440.26     52.14 o 
   1   3  13      427.36      351.85     57.05 o 
   3   3  13      216.23      207.88     40.05 o 
   5   3  13       93.47       35.46     34.38 o 
   7   3  13       13.92       23.75     33.76 o 
   9   3  13      145.72      243.45     45.99 o 
  11   3  13      151.30      167.98     41.49 o 
  13   3  13      175.40       96.03     40.96 o 
  15   3  13        3.18        0.00     38.68 o 
  17   3  13       66.84       70.85     46.04 o 
  19   3  13       39.91        0.00     41.52 o 
  21   3  13       54.05       86.42     51.18 o 
  23   3  13       14.83        5.33     52.74 o 
  25   3  13       11.76        3.38     56.12 o 
 -28   4  13        4.77       18.49     49.47 o 
 -26   4  13       57.10       90.32     54.39 o 
 -24   4  13       28.60       66.96     46.23 o 
 -22   4  13       71.81        2.90     39.57 o 
 -20   4  13       17.59        0.00     38.38 o 
 -18   4  13       36.80       52.76     36.80 o 
 -16   4  13      135.16      126.91     38.22 o 
 -14   4  13       11.23       74.07     36.66 o 
 -12   4  13      147.85       93.03     37.59 o 
 -10   4  13      644.42      572.40     51.26 o 
  -8   4  13      105.95      147.30     35.66 o 
  -6   4  13      130.00      138.56     57.45 o 
  -4   4  13      129.62      134.50     50.21 o 
  -2   4  13       74.73       43.15     56.97 o 
   0   4  13      130.72      141.84     46.97 o 
   2   4  13      252.39      257.34     74.34 o 
   4   4  13      152.43      180.93     56.18 o 
   6   4  13        3.07       19.30     43.04 o 
   8   4  13      265.55      116.17     54.73 o 
  10   4  13      134.09      101.88     51.34 o 
  12   4  13       18.70        0.00     44.36 o 
  14   4  13       18.65       38.49     45.93 o 
  16   4  13       15.07       39.50     48.72 o 
  18   4  13       19.21       45.37     52.17 o 
  20   4  13       55.22       48.11     60.46 o 
  22   4  13       12.37       16.58     57.78 o 
 -21   5  13        4.52        0.00     69.81 o 
 -19   5  13       13.62        0.00     45.13 o 
 -17   5  13        0.66        0.00     45.42 o 
 -15   5  13       59.96       99.92     46.50 o 
 -13   5  13        3.59        0.00     42.85 o 
 -11   5  13       11.97       41.67     50.32 o 
  -9   5  13       30.16        2.59     61.16 o 
  -7   5  13       48.20      173.50     80.28 o 
  -5   5  13      107.46      133.16     61.12 o 
  -3   5  13       38.12       57.13     56.43 o 
  -1   5  13       46.00       46.95     54.87 o 
   1   5  13       33.93        0.00     53.62 o 
   3   5  13       14.62       31.25     53.92 o 
   5   5  13        0.59        0.00     52.60 o 
   7   5  13        6.73        0.00     56.86 o 
   9   5  13       97.39        6.65     60.35 o 
  11   5  13       26.59       33.09     66.20 o 
  13   5  13       39.68       47.24     60.75 o 
  15   5  13       13.03        0.00     58.69 o 
  -8   6  13       17.72        0.00     76.91 o 
  -6   6  13       22.38      124.76     82.34 o 
  -4   6  13        1.09        0.00     73.32 o 
  -2   6  13        3.43        0.00     70.55 o 
   0   6  13       16.07        0.00     69.41 o 
   2   6  13       19.61        0.00     70.12 o 
   4   6  13        6.92       46.01     71.76 o 
 -34   0  14        7.74      112.39     73.81 o 
 -32   0  14       51.08       67.25     65.09 o 
 -30   0  14        0.11        0.00     52.26 o 
 -28   0  14      143.60      111.82    104.14 o 
 -26   0  14      203.48      238.95     59.56 o 
 -24   0  14      238.99      230.22     52.60 o 
 -22   0  14     1877.47     1697.76    116.44 o 
 -20   0  14      879.48      808.84     76.38 o 
 -18   0  14       22.15       29.40     39.48 o 
 -16   0  14     2331.49     2126.53    122.55 o 
 -14   0  14     1610.31     1461.30    130.25 o 
 -12   0  14       31.13       49.29     27.82 o 
 -10   0  14       61.12       28.23     24.43 o 
  -8   0  14       21.95       28.96     36.80 o 
  -6   0  14      417.14      475.84     59.81 o 
  -4   0  14       36.41       74.92     27.05 o 
  -2   0  14      369.52      470.81     46.36 o 
   0   0  14        5.70       15.03     29.06 o 
   2   0  14       78.86      146.02     33.45 o 
   4   0  14      117.56       79.64     52.75 o 
   6   0  14      723.60      803.65     94.44 o 
   8   0  14       96.51      154.24     36.27 o 
  10   0  14      639.13      685.69     80.23 o 
  12   0  14        6.89       64.75     63.09 o 
  14   0  14        3.30       18.89     37.58 o 
  16   0  14      120.25      278.44     92.01 o 
  18   0  14        4.55        7.60     75.35 o 
  20   0  14      174.11      280.71    107.37 o 
  22   0  14       83.85      124.34    104.94 o 
  24   0  14        3.93        9.70     98.95 o 
  26   0  14       52.52       63.06    117.87 o 
  28   0  14       10.08       27.16    134.20 o 
 -35   1  14        0.04       19.25     60.64 o 
 -33   1  14       22.11       84.33     54.51 o 
 -31   1  14        5.88        0.00     42.51 o 
 -29   1  14       56.47      102.06     45.48 o 
 -27   1  14       22.03       60.34     35.39 o 
 -25   1  14      138.02      128.98     36.22 o 
 -23   1  14      147.53       40.63     35.56 o 
 -21   1  14      896.30      874.52     62.74 o 
 -19   1  14      300.58      297.44     36.53 o 
 -17   1  14      190.37      208.09     31.61 o 
 -15   1  14      467.56      515.59     41.34 o 
 -13   1  14       45.44       57.69     23.78 o 
 -11   1  14      104.11      142.00     26.69 o 
  -9   1  14      104.89      135.96     33.33 o 
  -7   1  14     1146.21     1219.74     56.34 o 
  -5   1  14      475.46      484.32     32.81 o 
  -3   1  14      631.00      719.32     38.78 o 
  -1   1  14     2162.78     2251.12     72.45 o 
   1   1  14      424.13      488.89     44.66 o 
   3   1  14      201.97      183.33     25.86 o 
   5   1  14      107.63      162.64     33.54 o 
   7   1  14      216.20      206.13     29.10 o 
   9   1  14      220.54      292.73     55.32 o 
  11   1  14       76.24       52.73     34.04 o 
  13   1  14      468.40      385.97     76.54 o 
  15   1  14      629.21      505.65     57.82 o 
  17   1  14       13.29       53.81     40.21 o 
  19   1  14       53.76        0.00     45.13 o 
  21   1  14       71.39       32.80     88.53 o 
  23   1  14       32.58       72.42     75.56 o 
  25   1  14        4.32        0.00     69.01 o 
  27   1  14       16.35        0.00     68.34 o 
  29   1  14        3.11        0.00     82.35 o 
 -32   2  14        7.20       25.66     52.26 o 
 -30   2  14       20.14       12.83     46.85 o 
 -28   2  14        4.51       25.57     38.60 o 
 -26   2  14       20.03       26.33     35.47 o 
 -24   2  14      439.41      401.91     47.96 o 
 -22   2  14        0.94       13.34     29.35 o 
 -20   2  14     2001.74     1866.20     82.70 o 
 -18   2  14       74.32       37.89     29.05 o 
 -16   2  14      112.18       49.82     27.99 o 
 -14   2  14      377.87      298.79     35.66 o 
 -12   2  14      485.85      556.35     50.94 o 
 -10   2  14     1036.02      980.42     58.64 o 
  -8   2  14     1246.03     1212.69     72.98 o 
  -6   2  14      126.35      125.78     26.44 o 
  -4   2  14      983.73     1018.81     53.98 o 
  -2   2  14      914.84     1141.62     58.78 o 
   0   2  14      373.22      492.13     44.71 o 
   2   2  14      272.12      337.43     32.94 o 
   4   2  14      325.57      312.66     43.59 o 
   6   2  14        2.37        4.51     28.67 o 
   8   2  14      101.92      185.04     38.30 o 
  10   2  14       86.88       59.56     55.44 o 
  12   2  14      661.39      616.41     70.35 o 
  14   2  14       20.08       10.72     42.16 o 
  16   2  14       49.50       64.37     40.98 o 
  18   2  14      155.00      177.20     46.45 o 
  20   2  14       64.74       83.71     47.55 o 
  22   2  14       17.80        2.25     50.85 o 
  24   2  14       15.79        0.68     50.10 o 
  26   2  14       11.56       14.63     71.78 o 
 -31   3  14        9.97       86.05     47.61 o 
 -29   3  14       20.95       11.25     41.29 o 
 -27   3  14       14.93        0.00     39.86 o 
 -25   3  14       40.19       73.62     39.14 o 
 -23   3  14       54.00       59.77     36.08 o 
 -21   3  14       37.41       63.92     34.79 o 
 -19   3  14       37.52       12.77     31.20 o 
 -17   3  14      313.84      331.14     52.11 o 
 -15   3  14      379.64      409.74     61.54 o 
 -13   3  14      202.08      191.44     35.91 o 
 -11   3  14       44.18       70.56     29.00 o 
  -9   3  14      387.60      426.87     43.00 o 
  -7   3  14       97.71      114.00     30.46 o 
  -5   3  14     2927.74     2648.87    102.25 o 
  -3   3  14      237.79      275.67     57.72 o 
  -1   3  14      212.67      186.13     46.87 o 
   1   3  14      292.67      261.89     53.31 o 
   3   3  14      285.47      144.35     50.16 o 
   5   3  14       81.01       64.20     50.08 o 
   7   3  14      433.27      563.35     61.08 o 
   9   3  14       95.70       54.55     39.33 o 
  11   3  14      131.95      134.70     45.96 o 
  13   3  14       16.64      154.88     45.07 o 
  15   3  14       46.07       48.20     42.84 o 
  17   3  14       73.94        0.00     44.80 o 
  19   3  14       18.49      103.85     50.87 o 
  21   3  14       42.75       91.11     52.49 o 
  23   3  14       12.49       73.85     61.25 o 
  25   3  14        3.20       75.48     88.36 o 
 -26   4  14       10.60       52.96     45.77 o 
 -24   4  14       15.82        2.29     42.63 o 
 -22   4  14       16.40        0.00     39.41 o 
 -20   4  14       90.21       65.52     39.73 o 
 -18   4  14       83.92       90.38     43.41 o 
 -16   4  14       22.35       32.53     39.25 o 
 -14   4  14      134.66      150.23     40.33 o 
 -12   4  14       39.51        0.00     32.32 o 
 -10   4  14      354.81      325.41     44.18 o 
  -8   4  14      330.03      321.40     43.98 o 
  -6   4  14       15.91       64.06     50.47 o 
  -4   4  14       42.55       16.85     45.33 o 
  -2   4  14      145.76       72.77     47.79 o 
   0   4  14      221.25      193.90     55.67 o 
   2   4  14      135.28      156.69     54.90 o 
   4   4  14      117.60       87.32     51.96 o 
   6   4  14       44.85       20.32     50.65 o 
   8   4  14       92.47       80.70     52.67 o 
  10   4  14      143.17      197.15     61.84 o 
  12   4  14       58.87       94.85     51.20 o 
  14   4  14       10.79        0.00     47.63 o 
  16   4  14       23.65        0.00     51.25 o 
  18   4  14       27.48       10.39     53.20 o 
  20   4  14       16.01      102.26     63.78 o 
 -19   5  14        7.77       45.33     53.17 o 
 -17   5  14       19.84        0.00     46.62 o 
 -15   5  14       82.63       84.93     48.43 o 
 -13   5  14       63.08       81.01     61.27 o 
 -11   5  14        2.85       46.07     51.67 o 
  -9   5  14        4.10       78.47     66.10 o 
  -7   5  14       13.24       68.95     81.85 o 
  -5   5  14        9.46       26.75     57.32 o 
  -3   5  14       24.56       62.78     60.47 o 
  -1   5  14       24.62        0.00     56.08 o 
   1   5  14      159.61      154.43     59.59 o 
   3   5  14        6.62       31.47     57.30 o 
   5   5  14       69.88        0.00     55.51 o 
   7   5  14        3.14       38.24     62.69 o 
   9   5  14        6.11        0.00     59.92 o 
  11   5  14       24.17       39.82     61.11 o 
  13   5  14       11.26       28.59     62.59 o 
 -34   0  15        0.52      116.45     84.72 o 
 -32   0  15       15.01       64.36     70.48 o 
 -30   0  15       65.27       75.27     58.99 o 
 -28   0  15       77.45       91.28     54.12 o 
 -26   0  15       30.07        0.00     43.59 o 
 -24   0  15       12.00        0.00     42.03 o 
 -22   0  15      105.97      171.72     81.56 o 
 -20   0  15      419.84      365.12     68.41 o 
 -18   0  15       31.71       40.41     41.78 o 
 -16   0  15      836.94      876.96    117.48 o 
 -14   0  15       59.51       29.39     37.27 o 
 -12   0  15      433.22      508.71     63.03 o 
 -10   0  15       50.07       30.01     30.11 o 
  -8   0  15        2.26       23.26     27.95 o 
  -6   0  15     1289.25     1273.02     74.24 o 
  -4   0  15       55.80      105.74     31.55 o 
  -2   0  15     1348.52     1317.94     77.84 o 
   0   0  15     1981.60     2135.81    101.04 o 
   2   0  15      145.45      176.60     44.92 o 
   4   0  15     1487.94     1467.62     84.22 o 
   6   0  15      104.19       88.40     37.44 o 
   8   0  15       15.13       42.04     38.90 o 
  10   0  15      131.49      142.65     42.11 o 
  12   0  15       35.75       17.58     64.99 o 
  14   0  15      244.17      215.88     83.12 o 
  16   0  15      465.72      337.35    102.69 o 
  18   0  15      217.38      250.64    114.16 o 
  20   0  15      110.53        0.00     84.08 o 
  22   0  15      229.89      257.43    130.17 o 
  24   0  15        0.01        0.00    104.45 o 
  26   0  15        2.34        0.00    122.56 o 
  28   0  15        1.16        0.00    139.05 o 
 -33   1  15       16.09        0.00     52.17 o 
 -31   1  15        1.38        0.00     45.66 o 
 -29   1  15       23.34        0.00     39.83 o 
 -27   1  15       11.82       45.60     37.09 o 
 -25   1  15        0.26        0.00     32.27 o 
 -23   1  15      542.79      575.79     55.50 o 
 -21   1  15      240.62      304.09     40.72 o 
 -19   1  15      813.58      811.85     58.62 o 
 -17   1  15       95.10       71.90     28.18 o 
 -15   1  15      453.05      449.21     40.18 o 
 -13   1  15      792.13      857.91     85.95 o 
 -11   1  15     1155.41     1117.00     73.04 o 
  -9   1  15      747.39      750.97     50.47 o 
  -7   1  15      155.13      257.82     30.64 o 
  -5   1  15      212.29      215.05     33.70 o 
  -3   1  15     1110.07     1122.68     50.54 o 
  -1   1  15      139.33      170.44     41.74 o 
   1   1  15     1361.61     1302.59     77.18 o 
   3   1  15      217.50      222.72     28.70 o 
   5   1  15      207.08      198.13     30.94 o 
   7   1  15       71.77      103.75     28.91 o 
   9   1  15      191.96      198.06     39.40 o 
  11   1  15      632.04      583.41     59.67 o 
  13   1  15      206.18      219.51     43.89 o 
  15   1  15       45.38      144.02     44.26 o 
  17   1  15      128.13      162.69     46.81 o 
  19   1  15       56.81       61.56     46.26 o 
  21   1  15      134.94      196.56     79.99 o 
  23   1  15       24.77       64.43     79.29 o 
  25   1  15       10.79        0.00     84.71 o 
  27   1  15       12.71        0.00     90.55 o 
 -32   2  15        7.67       62.30     57.02 o 
 -30   2  15        9.65       84.34     52.41 o 
 -28   2  15       59.24      102.11     43.66 o 
 -26   2  15       65.13       70.12     42.35 o 
 -24   2  15       10.53       36.60     34.13 o 
 -22   2  15       57.57      118.15     35.61 o 
 -20   2  15      102.29      106.70     43.44 o 
 -18   2  15      312.81      328.39     41.81 o 
 -16   2  15      340.75      278.22     50.68 o 
 -14   2  15      560.79      570.65     47.39 o 
 -12   2  15      319.83      290.30     37.17 o 
 -10   2  15      802.49      628.13     46.83 o 
  -8   2  15      251.31      251.81     32.72 o 
  -6   2  15     1643.94     1749.34     93.95 o 
  -4   2  15      139.07      196.68     37.46 o 
  -2   2  15     1376.79     1476.33     83.69 o 
   0   2  15      134.85      142.16     40.06 o 
   2   2  15      313.78      371.14     56.15 o 
   4   2  15       20.77        0.00     30.99 o 
   6   2  15      433.67      409.03     49.42 o 
   8   2  15       54.05       56.43     38.47 o 
  10   2  15      202.67      239.69     45.23 o 
  12   2  15      166.57      151.71     50.80 o 
  14   2  15      170.91      148.29     46.07 o 
  16   2  15      185.08      209.59     53.31 o 
  18   2  15       56.48       35.43     48.49 o 
  20   2  15       12.02        0.00     46.12 o 
  22   2  15       13.36       77.69     58.41 o 
  24   2  15        8.06        0.00     56.93 o 
  26   2  15        5.26       33.79     79.55 o 
 -29   3  15        9.67       25.64     43.52 o 
 -27   3  15       53.08      114.18     45.19 o 
 -25   3  15       52.64        0.00     39.11 o 
 -23   3  15       38.91       39.14     38.00 o 
 -21   3  15       91.41       39.81     36.91 o 
 -19   3  15      299.43      260.30     46.77 o 
 -17   3  15      183.82      148.20     37.78 o 
 -15   3  15       38.31       28.47     31.27 o 
 -13   3  15      243.36      271.10     51.53 o 
 -11   3  15       88.51      117.74     34.53 o 
  -9   3  15     1892.00     1769.92    116.98 o 
  -7   3  15      325.28      333.06     45.24 o 
  -5   3  15     1139.27     1290.68     65.95 o 
  -3   3  15      128.23      122.60     35.50 o 
  -1   3  15       79.49      143.42     49.84 o 
   1   3  15      514.77      450.45     67.77 o 
   3   3  15      102.86      102.81     47.91 o 
   5   3  15      142.44      142.28     48.76 o 
   7   3  15       70.32        4.08     37.36 o 
   9   3  15       50.93        0.00     46.68 o 
  11   3  15       54.49       25.44     40.96 o 
  13   3  15      177.83       96.98     48.68 o 
  15   3  15        5.88        0.00     42.91 o 
  17   3  15        5.19       31.90     47.99 o 
  19   3  15       73.67       82.81     52.43 o 
  21   3  15       16.78       48.54     57.10 o 
  23   3  15       58.14       48.58     67.52 o 
 -24   4  15        3.25       35.60     46.78 o 
 -22   4  15        5.16       45.49     44.32 o 
 -20   4  15       10.21        0.00     42.29 o 
 -18   4  15        6.64        0.00     37.75 o 
 -16   4  15      168.04      208.38     44.94 o 
 -14   4  15       11.66       54.43     36.28 o 
 -12   4  15       79.17       63.34     37.93 o 
 -10   4  15       44.14       23.95     35.14 o 
  -8   4  15        8.51       80.05     42.04 o 
  -6   4  15       73.93       93.82     56.97 o 
  -4   4  15       63.86      140.44     54.79 o 
  -2   4  15      306.29      269.90     88.32 o 
   0   4  15       59.06       82.76     47.83 o 
   2   4  15       86.57      230.57     65.04 o 
   4   4  15       39.72       96.96     57.35 o 
   6   4  15       51.24       13.39     52.85 o 
   8   4  15      130.34       83.37     58.15 o 
  10   4  15       28.54        0.00     51.74 o 
  12   4  15       35.78        0.00     64.44 o 
  14   4  15       27.74       24.99     57.29 o 
  16   4  15       27.25        0.00     56.86 o 
  18   4  15       23.21        0.00     55.78 o 
 -17   5  15       13.84       96.00     53.82 o 
 -15   5  15       27.29       65.54     55.92 o 
 -13   5  15       24.19      120.40     63.88 o 
 -11   5  15        1.83        0.00     75.10 o 
  -9   5  15       41.18       73.50     93.56 o 
  -7   5  15        0.43       17.93     63.81 o 
  -5   5  15       12.04       40.57     67.34 o 
  -3   5  15       17.03       26.22     75.71 o 
  -1   5  15       13.26       43.38     63.77 o 
   1   5  15        6.53       68.68     66.50 o 
   3   5  15        4.30       41.25     63.69 o 
   5   5  15       16.70      129.83     67.23 o 
   7   5  15       17.37       10.38     61.64 o 
   9   5  15       26.29       13.26     95.10 o 
  11   5  15       25.28       85.72     63.94 o 
 -32   0  16       26.47       84.57     73.67 o 
 -30   0  16       10.43        0.00     62.25 o 
 -28   0  16       19.98      103.88     54.17 o 
 -26   0  16      117.63      141.81     54.68 o 
 -24   0  16       84.18      131.77     55.31 o 
 -22   0  16       41.73       13.70     45.31 o 
 -20   0  16       31.48       60.83     79.34 o 
 -18   0  16        9.74        0.00     38.13 o 
 -16   0  16       19.47        0.00     48.28 o 
 -14   0  16        2.67       30.46     39.50 o 
 -12   0  16      598.53      560.96     68.53 o 
 -10   0  16       80.46        0.00     53.12 o 
  -8   0  16     3118.52     3081.93    165.82 o 
  -6   0  16        1.04        0.76     28.89 o 
  -4   0  16      326.74      330.43     44.79 o 
  -2   0  16      456.88      483.31     56.33 o 
   0   0  16      269.31      318.85     58.49 o 
   2   0  16      237.10      386.75     48.48 o 
   4   0  16      201.92      249.45     41.96 o 
   6   0  16       16.01       33.24     33.21 o 
   8   0  16       27.02       41.76     41.33 o 
  10   0  16       44.69       43.53     39.31 o 
  12   0  16       96.75      122.97     65.27 o 
  14   0  16       21.95        0.00     68.23 o 
  16   0  16      278.46      540.91    126.94 o 
  18   0  16       11.81        0.00     90.38 o 
  20   0  16       19.73       43.49    103.80 o 
  22   0  16       26.91        0.00    106.55 o 
  24   0  16        4.33       78.26    128.87 o 
  26   0  16        1.72       63.22    145.52 o 
 -33   1  16       34.69       44.38     61.10 o 
 -31   1  16       18.13       26.54     52.83 o 
 -29   1  16       19.08        0.00     44.30 o 
 -27   1  16       81.51       75.97     40.68 o 
 -25   1  16       38.51       51.46     36.44 o 
 -23   1  16       16.98       55.36     37.36 o 
 -21   1  16       50.74       92.45     35.58 o 
 -19   1  16      127.80      165.14     35.37 o 
 -17   1  16      204.69      115.68     35.48 o 
 -15   1  16      311.86      264.40     35.86 o 
 -13   1  16      961.53      958.44     56.40 o 
 -11   1  16      407.93      416.91     39.47 o 
  -9   1  16      344.76      322.26     37.04 o 
  -7   1  16      252.71      242.21     33.50 o 
  -5   1  16       84.63      115.13     28.72 o 
  -3   1  16      399.46      527.08     55.70 o 
  -1   1  16      334.26      341.32     34.16 o 
   1   1  16      355.10      368.70     38.84 o 
   3   1  16      635.80      674.65     43.60 o 
   5   1  16      101.49      113.35     40.66 o 
   7   1  16      761.50      680.05     59.00 o 
   9   1  16        5.77       35.40     31.97 o 
  11   1  16      309.92      265.03     58.18 o 
  13   1  16       23.83        1.79     36.71 o 
  15   1  16       79.60       69.44     43.91 o 
  17   1  16      142.80      190.46     51.19 o 
  19   1  16       71.27       43.92     63.32 o 
  21   1  16       73.86        0.00     70.16 o 
  23   1  16       13.68       42.56     83.62 o 
  25   1  16        5.19       15.73     96.71 o 
 -30   2  16        1.99       42.02     46.77 o 
 -28   2  16        3.36       12.46     42.87 o 
 -26   2  16       15.95        8.26     41.88 o 
 -24   2  16       21.08       35.29     38.15 o 
 -22   2  16      118.90       94.17     40.77 o 
 -20   2  16      487.23      460.70     78.38 o 
 -18   2  16      160.02      201.19     36.29 o 
 -16   2  16     1050.90     1041.63     63.54 o 
 -14   2  16      215.32      240.24     49.57 o 
 -12   2  16      376.15      331.21     38.70 o 
 -10   2  16       94.35       64.16     31.09 o 
  -8   2  16      995.65      939.91     61.03 o 
  -6   2  16      388.50      410.12     41.08 o 
  -4   2  16     1320.31     1255.73     63.53 o 
  -2   2  16      468.02      592.32     50.02 o 
   0   2  16       83.64      109.30     34.01 o 
   2   2  16      700.82      666.30     75.19 o 
   4   2  16      347.23      392.39     50.32 o 
   6   2  16      434.51      397.82     50.50 o 
   8   2  16      434.20      442.56     71.80 o 
  10   2  16      173.15      117.25     41.79 o 
  12   2  16      284.44      201.41     48.09 o 
  14   2  16      120.85      107.44     43.65 o 
  16   2  16       51.61        0.00     46.19 o 
  18   2  16      116.10       29.76     51.56 o 
  20   2  16       69.96      106.76     59.19 o 
  22   2  16       48.16       66.57     56.90 o 
  24   2  16       44.52      133.44     83.98 o 
 -27   3  16       16.27        7.28     43.25 o 
 -25   3  16        8.53        0.00     44.39 o 
 -23   3  16       50.37       24.81     39.31 o 
 -21   3  16       40.73       68.86     39.65 o 
 -19   3  16       70.62      177.73     44.57 o 
 -17   3  16      160.13      160.99     40.14 o 
 -15   3  16      145.50       83.31     34.87 o 
 -13   3  16       90.91       71.76     36.48 o 
 -11   3  16       17.58       54.74     32.39 o 
  -9   3  16       51.49       52.63     32.40 o 
  -7   3  16      174.65      127.00     35.37 o 
  -5   3  16       68.91       55.42     31.51 o 
  -3   3  16      265.19      242.86     57.09 o 
  -1   3  16      322.97      275.94     59.58 o 
   1   3  16       94.64       34.04     47.65 o 
   3   3  16      456.03      437.00     64.70 o 
   5   3  16      496.66      441.76     69.80 o 
   7   3  16       70.29       45.99     51.57 o 
   9   3  16      182.66      227.91     52.25 o 
  11   3  16       82.80       99.88     55.66 o 
  13   3  16        1.16       80.69     46.72 o 
  15   3  16        5.50        6.99     46.33 o 
  17   3  16       16.64       18.31     49.16 o 
  19   3  16       23.11       96.73     55.91 o 
  21   3  16       30.05       24.48     57.31 o 
 -24   4  16       11.34        1.08     47.25 o 
 -22   4  16       20.81       44.50     48.42 o 
 -20   4  16        0.79        0.00     43.57 o 
 -18   4  16       45.10       59.71     43.93 o 
 -16   4  16       24.96       58.94     39.28 o 
 -14   4  16       36.65       74.96     41.42 o 
 -12   4  16      136.36      101.74     42.10 o 
 -10   4  16       28.40       38.49     45.12 o 
  -8   4  16       36.33       14.89     53.42 o 
  -6   4  16       43.34       16.52     56.67 o 
  -4   4  16      134.92      160.01     61.38 o 
  -2   4  16      281.67      312.07     70.72 o 
   0   4  16       68.18      101.52     56.27 o 
   2   4  16       59.05       80.47     76.27 o 
   4   4  16       96.44       93.21     56.45 o 
   6   4  16       32.06        0.00     51.96 o 
   8   4  16       25.24       36.40     56.10 o 
  10   4  16       12.00       41.91     61.35 o 
  12   4  16       60.92      135.75     66.95 o 
  14   4  16        3.47       91.03     65.44 o 
  16   4  16       31.32       44.79     65.45 o 
 -15   5  16       11.10        0.00     63.68 o 
 -13   5  16        6.70        0.00     82.96 o 
 -11   5  16        5.38      131.43     82.46 o 
  -9   5  16       24.79        0.00     72.73 o 
  -7   5  16       15.45        0.00     70.30 o 
  -5   5  16       11.11        2.39     71.94 o 
  -3   5  16       34.67      113.54     72.62 o 
  -1   5  16        3.68        0.00     63.98 o 
   1   5  16      131.79       50.13     65.94 o 
   3   5  16       10.02       24.55     72.28 o 
   5   5  16      150.06       48.87    105.67 o 
   7   5  16       23.42       43.96     90.78 o 
   9   5  16       16.41       99.76     60.35 o 
 -32   0  17       31.11      111.47     78.05 o 
 -30   0  17      147.49      137.53    114.24 o 
 -28   0  17       23.05        0.41     57.31 o 
 -26   0  17        0.10       82.76     57.49 o 
 -24   0  17       43.83        4.07     50.51 o 
 -22   0  17        0.19        0.00     41.15 o 
 -20   0  17      289.36      304.80    103.95 o 
 -18   0  17       55.71        0.00     41.47 o 
 -16   0  17       12.41        0.00     43.68 o 
 -14   0  17       30.49       55.78     44.64 o 
 -12   0  17       11.19       47.72     43.72 o 
 -10   0  17      446.90      368.62     59.80 o 
  -8   0  17      550.86      539.94     98.90 o 
  -6   0  17       90.22       55.75     37.35 o 
  -4   0  17      112.37       63.25     36.58 o 
  -2   0  17      309.20      365.58     50.34 o 
   0   0  17     1360.68     1379.06     86.65 o 
   2   0  17      148.55       95.54     40.45 o 
   4   0  17     2652.80     2622.76    138.93 o 
   6   0  17      299.57      215.44    121.16 o 
   8   0  17      332.13      293.65     56.55 o 
  10   0  17      285.74      323.82     58.54 o 
  12   0  17       41.58      140.83     79.39 o 
  14   0  17       22.47      183.19     85.86 o 
  16   0  17      692.25      746.74    147.34 o 
  18   0  17       99.94      148.92    110.11 o 
  20   0  17       15.16        0.00     95.07 o 
  22   0  17       41.35       47.21    121.43 o 
  24   0  17        0.15        0.00    130.16 o 
 -31   1  17       17.44        0.00     56.29 o 
 -29   1  17       27.74       63.26     58.15 o 
 -27   1  17        3.44       23.99     41.57 o 
 -25   1  17        6.02       30.19     37.85 o 
 -23   1  17       71.61       65.59     38.31 o 
 -21   1  17       15.72        0.00     41.46 o 
 -19   1  17      290.14      287.42     64.05 o 
 -17   1  17      723.74      563.89     51.02 o 
 -15   1  17      768.27      707.15     56.15 o 
 -13   1  17      425.89      383.97     41.09 o 
 -11   1  17      587.55      572.51     61.06 o 
  -9   1  17      354.28      339.20     38.11 o 
  -7   1  17      111.29      157.27     32.87 o 
  -5   1  17      145.33      182.73     34.23 o 
  -3   1  17      553.17      571.65     53.76 o 
  -1   1  17      237.65      284.78     35.18 o 
   1   1  17       42.31       87.39     27.31 o 
   3   1  17      519.69      490.70     43.79 o 
   5   1  17      119.75      117.95     45.74 o 
   7   1  17      874.20      863.43     67.24 o 
   9   1  17       95.64       70.00     53.68 o 
  11   1  17      840.89      766.31    125.84 o 
  13   1  17       57.39       70.58     45.19 o 
  15   1  17       53.02       95.77     47.54 o 
  17   1  17       32.25       23.54     58.71 o 
  19   1  17       83.15        0.00     75.43 o 
  21   1  17       38.98        0.00     75.76 o 
  23   1  17       10.75        0.00     89.66 o 
  25   1  17        9.62        0.00    106.63 o 
 -30   2  17       10.83        0.00     45.44 o 
 -28   2  17       10.22        0.00     46.71 o 
 -26   2  17        3.93       22.40     45.36 o 
 -24   2  17      175.14      147.34     45.67 o 
 -22   2  17       45.16       56.01     39.58 o 
 -20   2  17       69.60       75.65     40.06 o 
 -18   2  17      114.83       78.66     35.83 o 
 -16   2  17      206.06      227.13     40.18 o 
 -14   2  17       83.74      109.30     32.46 o 
 -12   2  17       49.09       85.55     33.07 o 
 -10   2  17      352.70      369.40     45.52 o 
  -8   2  17      379.58      494.37     47.21 o 
  -6   2  17      141.86      150.05     33.49 o 
  -4   2  17      569.17      602.39     50.33 o 
  -2   2  17      622.05      706.46     57.79 o 
   0   2  17       74.60       27.17     33.53 o 
   2   2  17      110.64      116.01     48.10 o 
   4   2  17      109.20       96.09     46.69 o 
   6   2  17      675.74      693.95     98.30 o 
   8   2  17      223.33      169.72     57.90 o 
  10   2  17      323.98      356.79     54.05 o 
  12   2  17        5.21        0.00     37.16 o 
  14   2  17       47.47       44.34     44.32 o 
  16   2  17        4.02        0.00     48.11 o 
  18   2  17       15.23        0.00     53.99 o 
  20   2  17       32.55       92.88     61.96 o 
  22   2  17       11.08       84.84     99.35 o 
 -27   3  17       30.47       37.07     50.52 o 
 -25   3  17       24.54        0.00     47.69 o 
 -23   3  17       12.39        0.00     43.46 o 
 -21   3  17       42.90      105.04     42.92 o 
 -19   3  17       93.61      113.63     41.95 o 
 -17   3  17       66.17       81.71     40.10 o 
 -15   3  17        7.99        0.00     35.77 o 
 -13   3  17        1.24        0.00     32.70 o 
 -11   3  17      148.01      132.54     38.34 o 
  -9   3  17       74.43       19.13     34.28 o 
  -7   3  17      215.04      133.39     36.58 o 
  -5   3  17      696.09      624.48     77.36 o 
  -3   3  17      189.21      173.25     53.66 o 
  -1   3  17      566.72      428.75     70.20 o 
   1   3  17      145.96      134.72     52.65 o 
   3   3  17       14.67       34.80     48.46 o 
   5   3  17      161.41       60.58     54.26 o 
   7   3  17      207.66      198.35     61.88 o 
   9   3  17      129.26      119.09     57.60 o 
  11   3  17       42.12       86.00     57.39 o 
  13   3  17       13.94       22.62     50.15 o 
  15   3  17        1.61       25.97     53.96 o 
  17   3  17       16.84        0.00     51.41 o 
  19   3  17       19.16        0.00     60.83 o 
 -22   4  17        5.65      129.81     51.60 o 
 -20   4  17        7.47        0.00     49.92 o 
 -18   4  17       23.78       44.71     44.87 o 
 -16   4  17       36.00       36.59     44.03 o 
 -14   4  17       35.14        8.16     41.49 o 
 -12   4  17       12.73       45.26     40.51 o 
 -10   4  17       25.08        9.29     68.94 o 
  -8   4  17       36.09        0.00     57.62 o 
  -6   4  17       75.61        0.00     55.28 o 
  -4   4  17       29.24       56.87     59.09 o 
  -2   4  17       36.86       73.30     57.38 o 
   0   4  17       63.66       58.49     60.17 o 
   2   4  17      197.66      196.22     68.99 o 
   4   4  17        4.56        0.00     63.29 o 
   6   4  17       81.58       22.88     60.95 o 
   8   4  17       58.21       77.11     62.68 o 
  10   4  17       28.68       60.27     73.51 o 
  12   4  17        8.99       41.31     59.98 o 
  14   4  17        7.69        0.81     58.74 o 
 -13   5  17        8.44        0.00     89.36 o 
 -11   5  17       33.90        0.00     87.14 o 
  -9   5  17       39.61       16.44     97.72 o 
  -7   5  17       30.84        0.00     80.05 o 
  -5   5  17        5.82       69.87     80.89 o 
  -3   5  17       64.32      173.63     77.58 o 
  -1   5  17       60.34      132.20     77.01 o 
   1   5  17       36.98        9.39     69.93 o 
   3   5  17       10.05        0.00     71.80 o 
   5   5  17        6.93        0.00     65.53 o 
 -30   0  18       38.32      104.67     80.56 o 
 -28   0  18        0.44       61.50     71.11 o 
 -26   0  18       23.58       69.12     61.95 o 
 -24   0  18       35.72       48.34     58.29 o 
 -22   0  18       36.60       19.09     51.91 o 
 -20   0  18      141.11      171.22     59.29 o 
 -18   0  18      320.96      367.59     67.79 o 
 -16   0  18        1.09        0.00     41.26 o 
 -14   0  18      176.88      204.75     57.29 o 
 -12   0  18       82.85       93.61     50.52 o 
 -10   0  18       40.10       11.91     45.09 o 
  -8   0  18       89.47      111.74     47.10 o 
  -6   0  18     1318.94     1458.56    136.42 o 
  -4   0  18       39.36       30.47     39.37 o 
  -2   0  18      481.36      510.33     58.96 o 
   0   0  18      920.31      924.12     75.51 o 
   2   0  18        1.11       62.17     39.49 o 
   4   0  18     1156.96     1210.17    119.08 o 
   6   0  18       22.68        0.00     48.19 o 
   8   0  18      318.26      304.51     77.95 o 
  10   0  18       71.39        0.00     91.56 o 
  12   0  18       25.64       84.08     78.42 o 
  14   0  18        0.01       62.09     85.37 o 
  16   0  18       21.82       22.64     89.41 o 
  18   0  18       29.18       14.23     95.88 o 
  20   0  18        0.00        0.00    113.34 o 
  22   0  18       11.79      150.53    145.52 o 
 -29   1  18       17.37       33.48     53.12 o 
 -27   1  18       19.84        0.00     45.30 o 
 -25   1  18        0.83        0.00     38.58 o 
 -23   1  18       24.37       36.49     37.07 o 
 -21   1  18       32.68       68.90     38.44 o 
 -19   1  18       61.75       51.70     34.71 o 
 -17   1  18      116.60      104.27     36.01 o 
 -15   1  18      200.47      165.09     53.95 o 
 -13   1  18       19.19       10.95     33.21 o 
 -11   1  18      237.88      167.39     37.26 o 
  -9   1  18      381.32      371.51     42.04 o 
  -7   1  18      390.18      505.31     50.32 o 
  -5   1  18      795.73      877.99     58.40 o 
  -3   1  18       47.03       31.69     32.07 o 
  -1   1  18      366.33      397.09     43.76 o 
   1   1  18     1154.01     1130.33     68.94 o 
   3   1  18      278.99      250.23     39.99 o 
   5   1  18      249.21      259.98     47.47 o 
   7   1  18      104.76      104.38     41.28 o 
   9   1  18      114.52      109.27     48.33 o 
  11   1  18       47.69      106.51     46.95 o 
  13   1  18      109.69      112.22     49.53 o 
  15   1  18       62.32       47.07     46.98 o 
  17   1  18      160.47       52.30     81.90 o 
  19   1  18       33.75       38.79     74.70 o 
  21   1  18        9.85       46.59     90.16 o 
  23   1  18        3.61       51.27    102.38 o 
 -28   2  18       20.44       62.57     49.09 o 
 -26   2  18       25.85       60.51     49.49 o 
 -24   2  18       48.60        9.26     42.54 o 
 -22   2  18       58.34       20.32     53.32 o 
 -20   2  18       17.84       33.97     40.65 o 
 -18   2  18       26.37       51.58     45.27 o 
 -16   2  18      134.47      117.75     37.08 o 
 -14   2  18      183.97      239.78     40.20 o 
 -12   2  18      364.79      321.56     45.65 o 
 -10   2  18     1034.10      947.58     77.53 o 
  -8   2  18      873.69      905.62     60.89 o 
  -6   2  18     1705.03     1653.00     97.17 o 
  -4   2  18       42.56       13.42     34.64 o 
  -2   2  18      289.95      262.93     42.86 o 
   0   2  18      136.46      194.53     55.14 o 
   2   2  18      138.07      167.54     51.08 o 
   4   2  18      529.64      417.63     66.78 o 
   6   2  18       46.04       44.78     45.89 o 
   8   2  18      934.98      930.71     77.99 o 
  10   2  18       89.82        3.03     43.61 o 
  12   2  18      309.47      265.97     55.70 o 
  14   2  18       10.74        0.00     50.31 o 
  16   2  18        9.39        0.00     53.20 o 
  18   2  18       44.74       42.47     73.70 o 
  20   2  18       20.81        0.00     61.83 o 
 -25   3  18        2.09       63.39     52.94 o 
 -23   3  18       34.19        7.07     48.04 o 
 -21   3  18       86.89      113.13     48.49 o 
 -19   3  18       41.52       39.11     46.82 o 
 -17   3  18        4.43       58.34     40.28 o 
 -15   3  18      145.83      105.16     43.32 o 
 -13   3  18       99.49      107.56     41.20 o 
 -11   3  18      111.98      188.94     42.89 o 
  -9   3  18       11.30       25.94     37.14 o 
  -7   3  18      119.59       85.11     41.26 o 
  -5   3  18      461.96      393.47     83.64 o 
  -3   3  18       11.48        0.00     53.72 o 
  -1   3  18      182.79       69.10     56.30 o 
   1   3  18        7.29        0.00     54.55 o 
   3   3  18       37.43       91.43     58.25 o 
   5   3  18      100.48       63.01     55.29 o 
   7   3  18       86.37      119.38     58.79 o 
   9   3  18      183.54      199.32    100.78 o 
  11   3  18      106.84       60.05     63.32 o 
  13   3  18       78.93       29.83     64.04 o 
  15   3  18        2.22       27.01     57.67 o 
  17   3  18       13.38       13.11     66.22 o 
 -20   4  18        4.90        0.00     51.39 o 
 -18   4  18       17.62       26.83     49.02 o 
 -16   4  18       22.66       38.76     48.91 o 
 -14   4  18       44.81       35.04     49.49 o 
 -12   4  18       19.62        2.15     63.23 o 
 -10   4  18       32.07        0.84     64.13 o 
  -8   4  18       46.52       43.39     64.31 o 
  -6   4  18       83.27        6.06     63.46 o 
  -4   4  18       17.92       64.43     63.81 o 
  -2   4  18       13.66        0.00     57.82 o 
   0   4  18       16.06      115.45     67.08 o 
   2   4  18      124.27      228.34     76.15 o 
   4   4  18      127.22       96.11     72.82 o 
   6   4  18       58.41       79.60     66.59 o 
   8   4  18       30.56       26.85     66.77 o 
  10   4  18        0.51       50.49     66.48 o 
  12   4  18        8.48      100.69     76.66 o 
  -7   5  18       33.70        0.00     97.59 o 
  -5   5  18       13.60        0.00     79.52 o 
  -3   5  18        3.59        0.00     75.99 o 
  -1   5  18        0.71       18.94     78.44 o 
 -30   0  19        0.15        8.45     88.22 o 
 -28   0  19       23.49      108.22     81.85 o 
 -26   0  19        1.16       50.69     83.67 o 
 -24   0  19      123.30       79.05     61.34 o 
 -22   0  19        2.98        0.00     54.13 o 
 -20   0  19        1.29        0.00     49.56 o 
 -18   0  19        2.20       38.79     52.68 o 
 -16   0  19       81.99       95.63     54.15 o 
 -14   0  19      101.87        0.00     48.54 o 
 -12   0  19        3.90       48.47     51.11 o 
 -10   0  19      380.00      258.57     63.53 o 
  -8   0  19        5.34       33.69     51.08 o 
  -6   0  19      453.31      420.91     73.51 o 
  -4   0  19      248.02      137.83     58.85 o 
  -2   0  19       25.12       91.39     44.86 o 
   0   0  19      404.29      313.11     55.91 o 
   2   0  19      608.83      635.76     68.57 o 
   4   0  19      230.47      279.62     64.25 o 
   6   0  19      689.06      497.04     73.23 o 
   8   0  19        9.62       36.19     52.73 o 
  10   0  19      313.38      323.74    101.55 o 
  12   0  19        1.96        6.47     80.52 o 
  14   0  19       68.26        0.00     90.55 o 
  16   0  19      127.63      141.00    103.65 o 
  18   0  19        0.54        0.00    110.92 o 
  20   0  19        0.50        0.00    120.46 o 
  22   0  19       38.10        0.00    168.00 o 
 -29   1  19       11.85       23.07     48.97 o 
 -27   1  19       11.75       59.93     45.01 o 
 -25   1  19        9.48        7.31     44.06 o 
 -23   1  19       11.35       48.47     42.28 o 
 -21   1  19        0.05       61.89     40.46 o 
 -19   1  19       20.02       52.07     37.90 o 
 -17   1  19        1.16        0.00     35.80 o 
 -15   1  19       28.61       41.66     35.63 o 
 -13   1  19       23.37        5.81     35.38 o 
 -11   1  19       53.80       71.29     38.02 o 
  -9   1  19      750.21      712.43     65.43 o 
  -7   1  19      745.89      753.47     56.51 o 
  -5   1  19      261.27      297.04     43.66 o 
  -3   1  19      384.16      282.30     41.66 o 
  -1   1  19      172.44      208.80     40.78 o 
   1   1  19      119.48       70.39     39.83 o 
   3   1  19      114.91       81.20     36.17 o 
   5   1  19      560.00      636.70     62.64 o 
   7   1  19       45.02      101.55     43.01 o 
   9   1  19      277.88      374.13     73.29 o 
  11   1  19      499.43      216.72     67.88 o 
  13   1  19       24.24       39.81     52.10 o 
  15   1  19      100.46       39.16     71.66 o 
  17   1  19       66.57      100.04     77.62 o 
  19   1  19       30.34      169.30     92.99 o 
  21   1  19        9.21        0.00    100.84 o 
 -26   2  19       16.89       38.23     51.85 o 
 -24   2  19       70.36       36.42     46.65 o 
 -22   2  19       29.10       40.21     45.39 o 
 -20   2  19       23.00       36.24     40.98 o 
 -18   2  19       21.46       13.12     39.33 o 
 -16   2  19        2.26        6.06     36.77 o 
 -14   2  19      119.73       86.14     37.53 o 
 -12   2  19      257.96      238.29     42.85 o 
 -10   2  19       67.76       66.92     36.56 o 
  -8   2  19      282.54      150.29     42.26 o 
  -6   2  19      158.05       94.23     39.45 o 
  -4   2  19      232.53      170.66     43.63 o 
  -2   2  19       97.93      136.44     71.76 o 
   0   2  19      259.09      218.81     70.72 o 
   2   2  19      126.36      216.09    128.06 o 
   4   2  19       19.19       59.08     54.69 o 
   6   2  19       99.30       49.40     54.13 o 
   8   2  19       55.65       77.57     53.71 o 
  10   2  19      110.48      131.22     52.06 o 
  12   2  19       36.10       72.08     55.32 o 
  14   2  19      154.46      174.91     60.00 o 
  16   2  19       22.39       57.36     59.12 o 
  18   2  19       32.45        0.00     64.71 o 
 -23   3  19       14.98       28.38     52.13 o 
 -21   3  19       47.36       30.12     54.48 o 
 -19   3  19       52.68       42.28     47.51 o 
 -17   3  19       11.80       28.07     42.09 o 
 -15   3  19       27.40       88.55     42.36 o 
 -13   3  19       28.02       93.62     41.57 o 
 -11   3  19        0.54        0.00     38.88 o 
  -9   3  19      380.10      315.89     54.76 o 
  -7   3  19      189.33      105.07     57.22 o 
  -5   3  19       89.98      131.37     57.15 o 
  -3   3  19       60.15       39.86     54.86 o 
  -1   3  19      163.77      181.72     63.14 o 
   1   3  19      157.11       94.74     62.48 o 
   3   3  19       21.25       48.15     59.39 o 
   5   3  19      129.19      101.07     62.00 o 
   7   3  19        7.50       28.72     58.86 o 
   9   3  19       46.54       57.67     61.53 o 
  11   3  19       37.75       33.96     67.03 o 
  13   3  19       39.46       86.39     74.29 o 
  15   3  19        2.93       99.97     88.16 o 
 -18   4  19       16.51       40.38     58.87 o 
 -16   4  19       51.70        0.00     49.40 o 
 -14   4  19        6.66       74.35     81.87 o 
 -12   4  19       14.96       43.98     76.46 o 
 -10   4  19        0.44       27.34     71.37 o 
  -8   4  19       53.99        0.00     69.36 o 
  -6   4  19       34.88        4.27     66.53 o 
  -4   4  19       64.91       28.34     68.44 o 
  -2   4  19       90.32        8.61     71.97 o 
   0   4  19        2.74        0.00     67.67 o 
   2   4  19       25.28        5.03     65.53 o 
   4   4  19        9.59        0.00     63.12 o 
   6   4  19       40.37       77.80     80.49 o 
   8   4  19       23.17       34.57     65.96 o 
  10   4  19       30.08       68.07     68.78 o 
 -28   0  20       14.84       75.84     98.40 o 
 -26   0  20        0.78        1.00     66.77 o 
 -24   0  20        6.97       75.29     64.62 o 
 -22   0  20        8.27        0.00     57.97 o 
 -20   0  20       74.75       70.20     59.95 o 
 -18   0  20       56.92      100.21     63.40 o 
 -16   0  20       40.42       56.44     57.89 o 
 -14   0  20        5.15       79.82     59.23 o 
 -12   0  20       72.11      101.70     57.64 o 
 -10   0  20      189.19      316.66     69.19 o 
  -8   0  20      228.17      193.09     64.65 o 
  -6   0  20       12.95       69.77    103.72 o 
  -4   0  20      239.77      341.76     71.45 o 
  -2   0  20      347.52      331.96     76.30 o 
   0   0  20     1647.18     1538.59    102.22 o 
   2   0  20      349.62      318.39     66.51 o 
   4   0  20       14.27        0.00     49.07 o 
   6   0  20      561.32      532.00     80.46 o 
   8   0  20      243.08       75.52     68.56 o 
  10   0  20      190.53      156.53     96.70 o 
  12   0  20       57.85      100.90     88.12 o 
  14   0  20       86.65      214.41    107.04 o 
  16   0  20       62.58        0.00    113.18 o 
  18   0  20       10.52        0.00    117.71 o 
  20   0  20       13.28      102.83    175.11 o 
 -27   1  20       13.18       94.25     49.62 o 
 -25   1  20        6.65       37.47     47.59 o 
 -23   1  20        2.24        0.00     45.85 o 
 -21   1  20       33.78       81.92     43.43 o 
 -19   1  20       46.64       77.26     41.97 o 
 -17   1  20       15.88      116.14     43.63 o 
 -15   1  20        7.31        0.00     38.03 o 
 -13   1  20      120.94      119.08     42.39 o 
 -11   1  20      219.19      201.86     47.48 o 
  -9   1  20       71.86       68.92     51.91 o 
  -7   1  20       14.57       45.43     36.78 o 
  -5   1  20       71.50       20.32     35.58 o 
  -3   1  20      201.37      208.70     54.71 o 
  -1   1  20      108.96      123.32     43.29 o 
   1   1  20       94.24      164.18     45.28 o 
   3   1  20      307.44      162.75     58.13 o 
   5   1  20      103.38        0.00     41.27 o 
   7   1  20      342.95      259.43     56.47 o 
   9   1  20      120.35      202.20     57.09 o 
  11   1  20      302.84      345.07     64.87 o 
  13   1  20       19.16        5.19    118.60 o 
  15   1  20       75.18      117.36     79.11 o 
  17   1  20        2.71       81.13    168.16 o 
  19   1  20       29.75       88.08     97.37 o 
 -24   2  20       18.84       40.54     50.29 o 
 -22   2  20        1.60        0.00     48.69 o 
 -20   2  20       62.05        0.00     43.26 o 
 -18   2  20       22.20       62.26     44.46 o 
 -16   2  20       25.05      110.19     45.39 o 
 -14   2  20       68.81       53.20     43.48 o 
 -12   2  20       67.82       41.67     36.89 o 
 -10   2  20       79.22       93.16     40.08 o 
  -8   2  20       29.94       14.69     39.80 o 
  -6   2  20      189.17      143.98     47.75 o 
  -4   2  20      141.07      186.95     57.28 o 
  -2   2  20      303.33      390.37     70.68 o 
   0   2  20       72.39      102.64     54.77 o 
   2   2  20      116.21      100.99     57.31 o 
   4   2  20       12.61       37.75     55.64 o 
   6   2  20       22.54       91.85     56.82 o 
   8   2  20       11.59       46.19     66.75 o 
  10   2  20       82.80       59.37     71.92 o 
  12   2  20       36.75       18.93     70.95 o 
  14   2  20       82.93      100.09     60.82 o 
  16   2  20      101.71      205.55     70.35 o 
 -21   3  20       24.18        0.00     53.97 o 
 -19   3  20       10.41       14.16     52.45 o 
 -17   3  20        0.17        0.00     45.23 o 
 -15   3  20       24.13       46.82     44.07 o 
 -13   3  20       16.28       26.44     42.95 o 
 -11   3  20      194.11      150.64     51.72 o 
  -9   3  20       40.39       59.04     62.65 o 
  -7   3  20       50.91       31.01     54.78 o 
  -5   3  20       87.09       97.65     59.65 o 
  -3   3  20       91.65      122.77     61.93 o 
  -1   3  20       86.61       51.33     62.80 o 
   1   3  20       63.16       82.33     61.25 o 
   3   3  20        0.16       54.17     62.37 o 
   5   3  20       19.58        0.00     60.96 o 
   7   3  20       34.04        9.29     70.11 o 
   9   3  20        1.92       25.74     68.55 o 
  11   3  20       22.29       24.59     71.28 o 
  13   3  20       15.76        5.36     70.17 o 
 -14   4  20        9.88        0.00     84.64 o 
 -12   4  20       12.64       95.60     81.41 o 
 -10   4  20       27.20        0.00     82.31 o 
  -8   4  20       13.00      108.78     80.93 o 
  -6   4  20        1.93        0.00     72.04 o 
  -4   4  20        5.05       56.94     74.80 o 
  -2   4  20        5.94        0.00     67.31 o 
   0   4  20       11.28       98.22     67.65 o 
   2   4  20       28.17       48.76     69.71 o 
   4   4  20        6.89       92.34     74.47 o 
   6   4  20       12.28       58.62     71.79 o 
 -26   0  21        7.40       54.04     72.65 o 
 -24   0  21        0.18       18.33     57.72 o 
 -22   0  21        1.97        0.00     57.24 o 
 -20   0  21        6.36        0.00     59.01 o 
 -18   0  21       22.98       84.68     70.86 o 
 -16   0  21       58.31      131.81     62.02 o 
 -14   0  21        0.09        0.00     56.74 o 
 -12   0  21        0.08      162.57     64.70 o 
 -10   0  21      153.74       36.39     66.31 o 
  -8   0  21       67.84        0.00     60.76 o 
  -6   0  21      205.49      212.06     82.84 o 
  -4   0  21       52.13       51.86     72.40 o 
  -2   0  21        0.17       23.70     68.02 o 
   0   0  21      565.91      601.22     96.28 o 
   2   0  21        0.05       25.92     57.12 o 
   4   0  21      222.10      159.71     78.68 o 
   6   0  21        4.25        0.00     58.61 o 
   8   0  21       86.37       68.56     85.70 o 
  10   0  21      125.96      214.89    105.75 o 
  12   0  21      133.95       50.29    100.90 o 
  14   0  21      409.78      574.73    152.33 o 
  16   0  21       18.66       16.17    120.30 o 
 -25   1  21        0.19        0.00     46.28 o 
 -23   1  21        4.38       29.22     46.06 o 
 -21   1  21       15.05        0.00     45.42 o 
 -19   1  21       52.15       45.31     44.60 o 
 -17   1  21       23.56       46.31     42.07 o 
 -15   1  21       62.41       44.53     49.29 o 
 -13   1  21       68.02        0.00     41.17 o 
 -11   1  21       49.03       69.30     41.86 o 
  -9   1  21       16.18       37.23     44.08 o 
  -7   1  21      126.20      157.77     47.27 o 
  -5   1  21       37.23       67.51     44.03 o 
  -3   1  21       74.60      170.02     47.10 o 
  -1   1  21       27.57       95.98     44.64 o 
   1   1  21      412.62      279.34     65.08 o 
   3   1  21       80.08       55.95     54.09 o 
   5   1  21       85.77        5.19     73.86 o 
   7   1  21       64.32      280.56     67.45 o 
   9   1  21       82.71      119.38     55.93 o 
  11   1  21       85.13       87.06     59.00 o 
  13   1  21       53.89        0.00     73.23 o 
  15   1  21        3.83        0.00     78.47 o 
  17   1  21       74.98       31.33     92.21 o 
 -22   2  21       16.40       27.81     51.87 o 
 -20   2  21       30.85       51.99     49.86 o 
 -18   2  21        2.40       16.52     48.82 o 
 -16   2  21        3.68       58.91     43.77 o 
 -14   2  21        3.98       39.75     45.01 o 
 -12   2  21       77.36       71.37     47.92 o 
 -10   2  21      149.47      194.29     44.99 o 
  -8   2  21       83.12      134.36     48.78 o 
  -6   2  21        2.56       37.02     45.12 o 
  -4   2  21       24.06       74.77     58.92 o 
  -2   2  21      117.47       62.28     54.15 o 
   0   2  21       27.56       45.12     62.90 o 
   2   2  21       37.63       46.15     60.32 o 
   4   2  21        2.69        7.18     65.63 o 
   6   2  21       10.17        0.00     58.80 o 
   8   2  21        5.45       15.84     85.07 o 
  10   2  21       10.68       61.80     74.52 o 
  12   2  21       33.60        0.00     71.74 o 
  14   2  21       36.49       42.47     83.48 o 
 -19   3  21        1.52        0.00     52.81 o 
 -17   3  21        4.55       91.27     55.13 o 
 -15   3  21        4.62       40.68     46.72 o 
 -13   3  21       17.00        0.00     45.52 o 
 -11   3  21        7.51        0.00     64.05 o 
  -9   3  21       10.59       29.59     62.99 o 
  -7   3  21       70.24      133.47     67.30 o 
  -5   3  21      105.29      191.28     72.94 o 
  -3   3  21       17.83       48.60     73.00 o 
  -1   3  21       37.22        2.43     68.64 o 
   1   3  21       24.37        9.45     84.25 o 
   3   3  21       26.36        0.00     64.19 o 
   5   3  21       25.57        0.00     61.16 o 
   7   3  21       46.47       38.62     71.74 o 
   9   3  21       28.19       24.64     72.21 o 
  -8   4  21        2.35        0.00     75.03 o 
  -6   4  21        5.01        0.00     75.90 o 
  -4   4  21        6.71        0.00     77.64 o 
  -2   4  21        8.52        0.00     69.28 o 
 -24   0  22        7.16        0.00     56.98 o 
 -22   0  22        0.08        0.00     61.13 o 
 -20   0  22        2.61       58.38     85.48 o 
 -18   0  22      120.05       88.99     74.88 o 
 -16   0  22      177.56       97.60     66.38 o 
 -14   0  22       12.37       82.13     67.52 o 
 -12   0  22        7.00       25.82     64.30 o 
 -10   0  22      125.48       74.93     75.94 o 
  -8   0  22       36.59       27.75     69.34 o 
  -6   0  22        7.81        0.00     62.61 o 
  -4   0  22       46.18      173.98     80.05 o 
  -2   0  22       62.43      121.58     91.62 o 
   0   0  22      115.82      205.07     94.39 o 
   2   0  22       23.08        0.00     82.80 o 
   4   0  22        6.06       71.76     64.22 o 
   6   0  22       46.04       77.77     86.18 o 
   8   0  22       74.01       66.13    100.57 o 
  10   0  22      116.73       57.24     97.02 o 
  12   0  22        7.21        0.00    102.51 o 
  14   0  22      136.38      180.94    127.58 o 
 -23   1  22        6.74        0.00     47.26 o 
 -21   1  22        0.41       52.67     45.86 o 
 -19   1  22       18.94       41.03     45.39 o 
 -17   1  22        3.92        0.00     47.71 o 
 -15   1  22        0.86       99.88     49.43 o 
 -13   1  22       11.89        0.00     43.35 o 
 -11   1  22       21.97        0.00     52.44 o 
  -9   1  22       16.04        0.70     46.65 o 
  -7   1  22       29.72       60.18     46.75 o 
  -5   1  22       28.25        0.00     54.21 o 
  -3   1  22       96.98       85.41     51.54 o 
  -1   1  22        5.25       25.79     46.98 o 
   1   1  22       50.85       96.81     60.43 o 
   3   1  22       39.02       48.04     62.38 o 
   5   1  22       27.23       90.55     65.61 o 
   7   1  22        9.11       26.50     63.31 o 
   9   1  22       38.29       31.83     74.23 o 
  11   1  22       14.45       21.78     80.42 o 
  13   1  22       13.06       37.80     79.92 o 
 -20   2  22        4.39       71.24     49.33 o 
 -18   2  22       12.24       35.76     55.50 o 
 -16   2  22        0.57        0.00     49.15 o 
 -14   2  22       20.77       26.25     47.27 o 
 -12   2  22        7.80        9.08     49.20 o 
 -10   2  22      159.09      178.43     55.56 o 
  -8   2  22      115.37      176.12     55.81 o 
  -6   2  22       59.50      146.67     66.98 o 
  -4   2  22       65.60       91.95     64.64 o 
  -2   2  22       70.28      111.02     59.07 o 
   0   2  22       32.61        0.00     59.48 o 
   2   2  22       22.47        1.70     60.50 o 
   4   2  22       33.46      114.61     67.16 o 
   6   2  22       15.71        0.00     66.66 o 
   8   2  22       25.43        0.00     79.39 o 
  10   2  22        1.63       41.48    104.06 o 
 -15   3  22        7.18       15.65     60.30 o 
 -13   3  22       10.42        4.51     56.38 o 
 -11   3  22       23.65        7.03     66.27 o 
  -9   3  22       45.30      131.46     67.43 o 
  -7   3  22        8.08       44.94     71.90 o 
  -5   3  22       16.70        0.00     65.88 o 
  -3   3  22       56.31       84.98     74.96 o 
  -1   3  22       37.91       85.44     76.10 o 
   1   3  22        2.80        0.00     64.69 o 
   3   3  22       39.55       99.54     72.35 o 
   5   3  22        3.85       87.14     72.02 o 
 -20   0  23        3.00       57.23     68.21 o 
 -18   0  23       38.51        0.00     68.51 o 
 -16   0  23        7.41       73.97     69.82 o 
 -14   0  23        1.77       28.41     72.90 o 
 -12   0  23        3.89       66.19     77.10 o 
 -10   0  23      116.77       64.72     74.26 o 
  -8   0  23        1.17        0.00     69.30 o 
  -6   0  23        0.35        0.00     78.46 o 
  -4   0  23       78.84      240.85     95.83 o 
  -2   0  23       49.06        0.00    208.10 o 
   0   0  23        8.14       51.24     94.71 o 
   2   0  23        1.79        0.00    100.14 o 
   6   0  23        2.40        3.88     95.88 o 
   8   0  23        0.85       11.16     90.87 o 
  10   0  23        0.21       18.43     92.16 o 
  12   0  23        0.17        0.00    122.40 o 
 -19   1  23       26.46       84.57     50.32 o 
 -17   1  23        4.21       18.27     48.55 o 
 -15   1  23       34.32       79.09     52.68 o 
 -13   1  23        5.26       76.39     50.10 o 
 -11   1  23       15.29       11.66     61.35 o 
  -9   1  23        0.43        0.00     52.42 o 
  -7   1  23       10.40        5.46     55.54 o 
  -5   1  23       15.63        0.00     56.64 o 
  -3   1  23      129.05      193.42     67.73 o 
  -1   1  23       18.87      111.87     94.14 o 
   1   1  23       56.74       62.34     61.14 o 
   3   1  23       20.73      143.13     76.13 o 
   5   1  23       19.64        0.00     66.54 o 
   7   1  23        1.04       68.42     71.93 o 
   9   1  23       11.69        0.00    107.85 o 
  11   1  23        5.27        0.00    116.90 o 
 -16   2  23        2.00       46.28     50.96 o 
 -14   2  23        9.81       44.17     54.37 o 
 -12   2  23       12.11       61.47     56.17 o 
 -10   2  23      112.07       40.33     59.28 o 
  -8   2  23        9.56      119.73     84.92 o 
  -6   2  23        1.10       82.70     68.81 o 
  -4   2  23        1.01       24.24     64.05 o 
  -2   2  23       55.83       57.12     64.29 o 
   0   2  23        1.83        0.00     65.45 o 
   2   2  23        5.70        0.00     70.50 o 
   4   2  23        2.64       35.49     72.07 o 
   6   2  23       15.74        0.00    149.45 o 
   8   2  23       21.68       11.80     84.19 o 
  -9   3  23      105.63      234.72     74.90 o 
  -7   3  23       23.08       75.78    124.39 o 
  -5   3  23      138.86        0.00     69.67 o 
  -3   3  23       48.99        4.70     67.11 o 
  -1   3  23       11.25       65.32     76.11 o 
 -18   0  24        1.55        0.00     64.50 o 
 -16   0  24       25.47       12.54     71.76 o 
 -14   0  24        9.27        0.00     78.81 o 
 -12   0  24        1.02       85.86     77.56 o 
 -10   0  24        0.40        0.00     74.78 o 
  -8   0  24        0.01        0.00     77.57 o 
  -6   0  24        4.64       12.08     84.93 o 
  -4   0  24       44.34        0.00     94.60 o 
  -2   0  24       10.11      103.79    100.07 o 
   0   0  24       69.81       12.02    104.84 o 
 -17   1  24       17.74       40.81     49.87 o 
 -15   1  24        6.23       41.15     50.99 o 
 -13   1  24       10.90        9.56     55.65 o 
 -11   1  24        8.58        0.00     54.61 o 
  -9   1  24        1.59       18.14     55.77 o 
  -7   1  24        4.19        0.00     60.20 o 
  -5   1  24       18.58       15.79     83.99 o 
  -3   1  24        7.70       79.08     87.83 o 
  -1   1  24       36.62      133.13     94.79 o 
   1   1  24        1.30        0.00    110.83 o 
   3   1  24       19.83      183.88     81.51 o 
   5   1  24       11.00       14.93     74.39 o 
   7   1  24        0.46       60.79    125.79 o 
 -12   2  24       91.95       72.36     63.62 o 
 -10   2  24       28.22       37.55     62.52 o 
  -8   2  24       16.28       35.66     78.92 o 
  -6   2  24       54.54        0.00     81.42 o 
  -4   2  24       37.45        0.00     75.18 o 
  -2   2  24       10.34      127.97     72.13 o 
   0   2  24       19.08        0.00    105.14 o 
   2   2  24        1.17        0.00     91.48 o 
 -12   0  25       30.96      124.16     83.56 o 
 -10   0  25        1.74       93.50     84.43 o 
  -8   0  25        4.58       53.34     87.78 o 
  -6   0  25       47.25       64.72    126.25 o 
  -4   0  25      109.52      230.49    212.22 o 
  -2   0  25       86.87      221.81    123.05 o 
   0   0  25       18.68        0.00    123.24 o 
  -9   1  25        1.53       62.73     66.73 o 
  -7   1  25       10.63        0.00     67.94 o 
  -5   1  25       19.82       12.91     89.54 o 
  -3   1  25        7.64      179.99     98.65 o 
  -1   1  25        7.96        0.00     97.24 o 
                                                 
